# Supplementary material for: Artificial Intelligence Procedures for Tree Taper Estimation within a Complex Vegetation Mosaic in Brazil
Source: PLoS One. 2016 May 17;11(5):e0154738. doi: 10.1371/journal.pone.0154738 (PMC4871490; doi:10.1371/journal.pone.0154738)
Supplement: S1 File — Comma separated value file with the measured trees. (CSV) [file pone.0154738.s001.csv]

fisio	species	dbh	ht	d	h	vac
Cerrado	Qualea grandiflora	52	8.7	57.7	0.1	0
Cerrado	Qualea grandiflora	52	8.7	55.5	0.3	0.050295493
Cerrado	Qualea grandiflora	52	8.7	55.5	0.7	0.147005341
Cerrado	Qualea grandiflora	52	8.7	52	1.3	0.283309733
Cerrado	Qualea grandiflora	52	8.7	43.4	2.3	0.463282602
Cerrado	Qualea grandiflora	52	8.7	40.7	3.3	0.602091909
Cerrado	Qualea grandiflora	52	8.7	40.6	4.3	0.731661008
Cerrado	Qualea grandiflora	52	8.7	32.8	5.3	0.83840408
Cerrado	Qualea grandiflora	52	8.7	22.5	6.3	0.900472526
Cerrado	Qualea grandiflora	52	8.7	15.7	7.3	0.930112667
Cerrado	Qualea grandiflora	52	8.7	8.9	8.3	0.942953534
Cerrado	Qualea grandiflora	52	8.7	0	8.7	0.943783019
Cerrado	Copaifera langsdorffii	28.4	10.3	30.9	0.1	0
Cerrado	Copaifera langsdorffii	28.4	10.3	29.9	0.3	0.014520598
Cerrado	Copaifera langsdorffii	28.4	10.3	28.9	0.7	0.041683123
Cerrado	Copaifera langsdorffii	28.4	10.3	28.4	1.3	0.080366417
Cerrado	Copaifera langsdorffii	28.4	10.3	28	2.3	0.142827562
Cerrado	Copaifera langsdorffii	28.4	10.3	27.3	3.3	0.20288264
Cerrado	Copaifera langsdorffii	28.4	10.3	24.3	4.3	0.255338598
Cerrado	Copaifera langsdorffii	28.4	10.3	25	5.3	0.303070778
Cerrado	Copaifera langsdorffii	28.4	10.3	25	6.3	0.352188794
Cerrado	Copaifera langsdorffii	28.4	10.3	21.3	7.3	0.394579482
Cerrado	Copaifera langsdorffii	28.4	10.3	21.5	8.3	0.430612372
Cerrado	Copaifera langsdorffii	28.4	10.3	13.5	9.3	0.456007829
Cerrado	Copaifera langsdorffii	28.4	10.3	0	10.3	0.460793783
Cerrado	Couepia grandiflora	6.5	3.5	6.6	0.1	0
Cerrado	Couepia grandiflora	6.5	3.5	7	0.3	0.000726965
Cerrado	Couepia grandiflora	6.5	3.5	6.9	0.7	0.002244511
Cerrado	Couepia grandiflora	6.5	3.5	6.5	1.3	0.004361787
Cerrado	Couepia grandiflora	6.5	3.5	0	3.5	0.006795213
Cerrado	Copaifera langsdorffii	7.9	8.8	10.7	0.1	0
Cerrado	Copaifera langsdorffii	7.9	8.8	9.7	0.3	0.001638183
Cerrado	Copaifera langsdorffii	7.9	8.8	8.6	0.7	0.004277907
Cerrado	Copaifera langsdorffii	7.9	8.8	7.9	1.3	0.007491049
Cerrado	Copaifera langsdorffii	7.9	8.8	7.8	2.3	0.012331065
Cerrado	Copaifera langsdorffii	7.9	8.8	7.8	3.3	0.017109428
Cerrado	Copaifera langsdorffii	7.9	8.8	6.8	4.3	0.02131445
Cerrado	Copaifera langsdorffii	7.9	8.8	6.4	5.3	0.024738786
Cerrado	Copaifera langsdorffii	7.9	8.8	6.4	6.3	0.027955776
Cerrado	Copaifera langsdorffii	7.9	8.8	6.4	7.3	0.031172767
Cerrado	Copaifera langsdorffii	7.9	8.8	5.1	8.3	0.033802673
Cerrado	Copaifera langsdorffii	7.9	8.8	0	8.8	0.034143143
Cerrado	Qualea parviflora	18.5	5.9	21.9	0.1	0
Cerrado	Qualea parviflora	18.5	5.9	20.7	0.3	0.007132201
Cerrado	Qualea parviflora	18.5	5.9	19.6	0.7	0.019897277
Cerrado	Qualea parviflora	18.5	5.9	18.5	1.3	0.037012909
Cerrado	Qualea parviflora	18.5	5.9	15.9	2.3	0.060380861
Cerrado	Qualea parviflora	18.5	5.9	17.8	3.3	0.082681849
Cerrado	Qualea parviflora	18.5	5.9	17.4	4.3	0.106951438
Cerrado	Qualea parviflora	18.5	5.9	0	5.9	0.119640959
Cerrado	Couepia grandiflora	28.9	5.8	33.1	0.1	0
Cerrado	Couepia grandiflora	28.9	5.8	33.2	0.3	0.017246951
Cerrado	Couepia grandiflora	28.9	5.8	31.1	0.7	0.049749711
Cerrado	Couepia grandiflora	28.9	5.8	28.9	1.3	0.092247449
Cerrado	Couepia grandiflora	28.9	5.8	36.1	2.3	0.176188841
Cerrado	Couepia grandiflora	28.9	5.8	28.5	3.3	0.259380571
Cerrado	Couepia grandiflora	28.9	5.8	11.5	4.3	0.296563283
Cerrado	Couepia grandiflora	28.9	5.8	0	5.8	0.301756729
Cerrado	Qualea grandiflora	7.9	5.7	9.2	0.1	0
Cerrado	Qualea grandiflora	7.9	5.7	9.7	0.3	0.001403742
Cerrado	Qualea grandiflora	7.9	5.7	9.1	0.7	0.004182481
Cerrado	Qualea grandiflora	7.9	5.7	7.9	1.3	0.007604146
Cerrado	Qualea grandiflora	7.9	5.7	7.2	2.3	0.012090733
Cerrado	Qualea grandiflora	7.9	5.7	5.3	3.3	0.015229577
Cerrado	Qualea grandiflora	7.9	5.7	0	5.7	0.016994524
Cerrado	Qualea grandiflora	12.7	7.1	16.8	0.1	0
Cerrado	Qualea grandiflora	12.7	7.1	15.9	0.3	0.004202273
Cerrado	Qualea grandiflora	12.7	7.1	16.5	0.7	0.012449896
Cerrado	Qualea grandiflora	12.7	7.1	12.7	1.3	0.022664942
Cerrado	Qualea grandiflora	12.7	7.1	14.4	2.3	0.037104487
Cerrado	Qualea grandiflora	12.7	7.1	9.7	3.3	0.048892528
Cerrado	Qualea grandiflora	12.7	7.1	7.6	4.3	0.054872157
Cerrado	Qualea grandiflora	12.7	7.1	5.9	5.3	0.058536432
Cerrado	Qualea grandiflora	12.7	7.1	0	7.1	0.060176815
Cerrado	Xylopia aromatica	9.1	8	12.9	0.1	0
Cerrado	Xylopia aromatica	9.1	8	11.1	0.3	0.00227467
Cerrado	Xylopia aromatica	9.1	8	10.3	0.7	0.005876506
Cerrado	Xylopia aromatica	9.1	8	9.1	1.3	0.010327358
Cerrado	Xylopia aromatica	9.1	8	7.6	2.3	0.015847529
Cerrado	Xylopia aromatica	9.1	8	7.1	3.3	0.020095354
Cerrado	Xylopia aromatica	9.1	8	7.1	4.3	0.024054547
Cerrado	Xylopia aromatica	9.1	8	6.5	5.3	0.027693296
Cerrado	Xylopia aromatica	9.1	8	0	8	0.030679773
Cerrado	Myrsine ferruginea	10.9	7.8	12.7	0.1	0
Cerrado	Myrsine ferruginea	10.9	7.8	13.5	0.3	0.002698157
Cerrado	Myrsine ferruginea	10.9	7.8	11.5	0.7	0.007638311
Cerrado	Myrsine ferruginea	10.9	7.8	10.9	1.3	0.013553773
Cerrado	Myrsine ferruginea	10.9	7.8	8.9	2.3	0.02133
Cerrado	Myrsine ferruginea	10.9	7.8	8	3.3	0.026953844
Cerrado	Myrsine ferruginea	10.9	7.8	7	4.3	0.031391344
Cerrado	Myrsine ferruginea	10.9	7.8	6.8	5.3	0.03513141
Cerrado	Myrsine ferruginea	10.9	7.8	5.1	6.3	0.03796866
Cerrado	Myrsine ferruginea	10.9	7.8	0	7.8	0.038990071
Cerrado	Vochysia tucanorum	30.4	8.8	34.4	0.1	0
Cerrado	Vochysia tucanorum	30.4	8.8	32	0.3	0.017336565
Cerrado	Vochysia tucanorum	30.4	8.8	30.3	0.7	0.047842843
Cerrado	Vochysia tucanorum	30.4	8.8	30.4	1.3	0.091249836
Cerrado	Vochysia tucanorum	30.4	8.8	30.4	2.3	0.163764471
Cerrado	Vochysia tucanorum	30.4	8.8	28.4	3.3	0.231705731
Cerrado	Vochysia tucanorum	30.4	8.8	25.7	4.3	0.289419537
Cerrado	Vochysia tucanorum	30.4	8.8	22.2	5.3	0.33481241
Cerrado	Vochysia tucanorum	30.4	8.8	13.9	6.3	0.361802618
Cerrado	Vochysia tucanorum	30.4	8.8	0	8.8	0.374457345
Cerrado	Tabebuia ochracea	16.5	9.7	21.8	0.1	0
Cerrado	Tabebuia ochracea	16.5	9.7	18.4	0.3	0.00639157
Cerrado	Tabebuia ochracea	16.5	9.7	17.6	0.7	0.016575357
Cerrado	Tabebuia ochracea	16.5	9.7	16.5	1.3	0.030288645
Cerrado	Tabebuia ochracea	16.5	9.7	15.9	2.3	0.050907703
Cerrado	Tabebuia ochracea	16.5	9.7	16	3.3	0.070888625
Cerrado	Tabebuia ochracea	16.5	9.7	14.7	4.3	0.089427555
Cerrado	Tabebuia ochracea	16.5	9.7	15	5.3	0.106776608
Cerrado	Tabebuia ochracea	16.5	9.7	9.6	6.3	0.119258941
Cerrado	Tabebuia ochracea	16.5	9.7	10.1	7.3	0.12688555
Cerrado	Tabebuia ochracea	16.5	9.7	0	9.7	0.133297541
Cerrado	Xylopia aromatica	8.8	6.2	9.4	0.1	0
Cerrado	Xylopia aromatica	8.8	6.2	8.8	0.3	0.00130219
Cerrado	Xylopia aromatica	8.8	6.2	8.7	0.7	0.003707551
Cerrado	Xylopia aromatica	8.8	6.2	8.8	1.3	0.007315591
Cerrado	Xylopia aromatica	8.8	6.2	5.6	2.3	0.011588157
Cerrado	Xylopia aromatica	8.8	6.2	0	6.2	0.014790068
Cerrado	Vochysia tucanorum	12.2	7.2	17.5	0.1	0
Cerrado	Vochysia tucanorum	12.2	7.2	15.5	0.3	0.004292201
Cerrado	Vochysia tucanorum	12.2	7.2	14.6	0.7	0.011414349
Cerrado	Vochysia tucanorum	12.2	7.2	12.2	1.3	0.019943773
Cerrado	Vochysia tucanorum	12.2	7.2	10	2.3	0.029715697
Cerrado	Vochysia tucanorum	12.2	7.2	10.7	3.3	0.038105712
Cerrado	Vochysia tucanorum	12.2	7.2	5.1	4.3	0.043590148
Cerrado	Vochysia tucanorum	12.2	7.2	0	7.2	0.045564874
Cerrado	Qualea grandiflora	21.8	8.8	26.3	0.1	0
Cerrado	Qualea grandiflora	21.8	8.8	26.1	0.3	0.010782731
Cerrado	Qualea grandiflora	21.8	8.8	24.7	0.7	0.031066424
Cerrado	Qualea grandiflora	21.8	8.8	21.8	1.3	0.05663891
Cerrado	Qualea grandiflora	21.8	8.8	22.5	2.3	0.095181932
Cerrado	Qualea grandiflora	21.8	8.8	23.7	3.3	0.137168533
Cerrado	Qualea grandiflora	21.8	8.8	21.4	4.3	0.177190067
Cerrado	Qualea grandiflora	21.8	8.8	13.6	5.3	0.202344406
Cerrado	Qualea grandiflora	21.8	8.8	10.6	6.3	0.21401346
Cerrado	Qualea grandiflora	21.8	8.8	0	8.8	0.221396857
Cerrado	Copaifera langsdorffii	33.7	12.5	33.9	0.1	0
Cerrado	Copaifera langsdorffii	33.7	12.5	32.6	0.3	0.017372772
Cerrado	Copaifera langsdorffii	33.7	12.5	32.4	0.7	0.050556158
Cerrado	Copaifera langsdorffii	33.7	12.5	33.7	1.3	0.102049611
Cerrado	Copaifera langsdorffii	33.7	12.5	35.4	2.3	0.195947888
Cerrado	Copaifera langsdorffii	33.7	12.5	34.5	3.3	0.29201033
Cerrado	Copaifera langsdorffii	33.7	12.5	33.8	4.3	0.383636451
Cerrado	Copaifera langsdorffii	33.7	12.5	30.2	5.3	0.464252467
Cerrado	Copaifera langsdorffii	33.7	12.5	32.8	6.3	0.542157682
Cerrado	Copaifera langsdorffii	33.7	12.5	21.6	7.3	0.602599961
Cerrado	Copaifera langsdorffii	33.7	12.5	13.7	8.3	0.62826049
Cerrado	Copaifera langsdorffii	33.7	12.5	9.1	9.3	0.638883393
Cerrado	Copaifera langsdorffii	33.7	12.5	0	12.5	0.645820867
Cerrado	Anadenanthera falcata	6.8	5.2	6.8	0.1	0
Cerrado	Anadenanthera falcata	6.8	5.2	6.2	0.3	0.000665075
Cerrado	Anadenanthera falcata	6.8	5.2	6.6	0.7	0.001953128
Cerrado	Anadenanthera falcata	6.8	5.2	6.8	1.3	0.004068991
Cerrado	Anadenanthera falcata	6.8	5.2	5.4	2.3	0.007029942
Cerrado	Anadenanthera falcata	6.8	5.2	0	5.2	0.009243822
Cerrado	Aspidosperma tomentosa	11	7.6	12.5	0.1	0
Cerrado	Aspidosperma tomentosa	11	7.6	11.8	0.3	0.002320773
Cerrado	Aspidosperma tomentosa	11	7.6	11.8	0.7	0.006695127
Cerrado	Aspidosperma tomentosa	11	7.6	11	1.3	0.012826887
Cerrado	Aspidosperma tomentosa	11	7.6	10.2	2.3	0.021664187
Cerrado	Aspidosperma tomentosa	11	7.6	10.1	3.3	0.029755752
Cerrado	Aspidosperma tomentosa	11	7.6	10.9	4.3	0.038419086
Cerrado	Aspidosperma tomentosa	11	7.6	8.7	5.3	0.046047266
Cerrado	Aspidosperma tomentosa	11	7.6	7.8	6.3	0.051394649
Cerrado	Aspidosperma tomentosa	11	7.6	0	7.6	0.053454382
Cerrado	Anadenanthera falcata	17	11.6	20.7	0.1	0
Cerrado	Anadenanthera falcata	17	11.6	19.5	0.3	0.006351829
Cerrado	Anadenanthera falcata	17	11.6	18.4	0.7	0.01764287
Cerrado	Anadenanthera falcata	17	11.6	17	1.3	0.032429404
Cerrado	Anadenanthera falcata	17	11.6	15.6	2.3	0.053335133
Cerrado	Anadenanthera falcata	17	11.6	13.9	3.3	0.070479196
Cerrado	Anadenanthera falcata	17	11.6	13.2	4.3	0.084908924
Cerrado	Anadenanthera falcata	17	11.6	13.8	5.3	0.099229874
Cerrado	Anadenanthera falcata	17	11.6	13.7	6.3	0.114079005
Cerrado	Anadenanthera falcata	17	11.6	12	7.3	0.127104441
Cerrado	Anadenanthera falcata	17	11.6	11.8	8.3	0.13818955
Cerrado	Anadenanthera falcata	17	11.6	9	9.3	0.146819898
Cerrado	Anadenanthera falcata	17	11.6	6.3	10.3	0.151578625
Cerrado	Anadenanthera falcata	17	11.6	6.7	11.3	0.154900074
Cerrado	Anadenanthera falcata	17	11.6	0	11.6	0.155252639
Cerrado	Tapirira obtusa	23.6	12.1	34	0.1	0
Cerrado	Tapirira obtusa	23.6	12.1	28.8	0.3	0.015593609
Cerrado	Tapirira obtusa	23.6	12.1	27.3	0.7	0.04032941
Cerrado	Tapirira obtusa	23.6	12.1	23.6	1.3	0.071012953
Cerrado	Tapirira obtusa	23.6	12.1	22.3	2.3	0.112413254
Cerrado	Tapirira obtusa	23.6	12.1	21	3.3	0.149259816
Cerrado	Tapirira obtusa	23.6	12.1	20.7	4.3	0.183404608
Cerrado	Tapirira obtusa	23.6	12.1	18.6	5.3	0.213817189
Cerrado	Tapirira obtusa	23.6	12.1	21	6.3	0.244771694
Cerrado	Tapirira obtusa	23.6	12.1	17.5	7.3	0.274207239
Cerrado	Tapirira obtusa	23.6	12.1	11.9	8.3	0.291858277
Cerrado	Tapirira obtusa	23.6	12.1	0	12.1	0.306004869
Cerrado	Aspidosperma tomentosum	5.9	3.2	6.2	0.1	0
Cerrado	Aspidosperma tomentosum	5.9	3.2	6.4	0.3	0.000620903
Cerrado	Aspidosperma tomentosum	5.9	3.2	5.6	0.7	0.001750521
Cerrado	Aspidosperma tomentosum	5.9	3.2	5.9	1.3	0.003315938
Cerrado	Aspidosperma tomentosum	5.9	3.2	0	3.2	0.005059544
Cerrado	Xylopia aromatica	12.3	8.9	14.7	0.1	0
Cerrado	Xylopia aromatica	12.3	8.9	13.7	0.3	0.003171281
Cerrado	Xylopia aromatica	12.3	8.9	13.6	0.7	0.009024853
Cerrado	Xylopia aromatica	12.3	8.9	12.3	1.3	0.016947557
Cerrado	Xylopia aromatica	12.3	8.9	9.3	2.3	0.026285156
Cerrado	Xylopia aromatica	12.3	8.9	8.3	3.3	0.032386914
Cerrado	Xylopia aromatica	12.3	8.9	8.3	4.3	0.037797522
Cerrado	Xylopia aromatica	12.3	8.9	7	5.3	0.042427052
Cerrado	Xylopia aromatica	12.3	8.9	6.3	6.3	0.0459099
Cerrado	Xylopia aromatica	12.3	8.9	5.9	7.3	0.048835508
Cerrado	Xylopia aromatica	12.3	8.9	0	8.9	0.050293626
Cerrado	Copaifera langsdorffii	18.8	12.4	23.3	0.1	0
Cerrado	Copaifera langsdorffii	18.8	12.4	20.7	0.3	0.007629201
Cerrado	Copaifera langsdorffii	18.8	12.4	19.6	0.7	0.020394277
Cerrado	Copaifera langsdorffii	18.8	12.4	18.8	1.3	0.037773568
Cerrado	Copaifera langsdorffii	18.8	12.4	17.9	2.3	0.064235595
Cerrado	Copaifera langsdorffii	18.8	12.4	16.3	3.3	0.087251688
Cerrado	Copaifera langsdorffii	18.8	12.4	15.2	4.3	0.10675823
Cerrado	Copaifera langsdorffii	18.8	12.4	14.9	5.3	0.124549462
Cerrado	Copaifera langsdorffii	18.8	12.4	14.1	6.3	0.141075025
Cerrado	Copaifera langsdorffii	18.8	12.4	13.8	7.3	0.156361229
Cerrado	Copaifera langsdorffii	18.8	12.4	11.4	8.3	0.168947235
Cerrado	Copaifera langsdorffii	18.8	12.4	5.6	9.3	0.17528579
Cerrado	Copaifera langsdorffii	18.8	12.4	0	12.4	0.177830899
Cerrado	Copaifera langsdorffii	21	14.3	25.3	0.1	0
Cerrado	Copaifera langsdorffii	21	14.3	21.5	0.3	0.008657758
Cerrado	Copaifera langsdorffii	21	14.3	21	0.7	0.022845976
Cerrado	Copaifera langsdorffii	21	14.3	21	1.3	0.043627611
Cerrado	Copaifera langsdorffii	21	14.3	19.5	2.3	0.075878023
Cerrado	Copaifera langsdorffii	21	14.3	17.7	3.3	0.103113276
Cerrado	Copaifera langsdorffii	21	14.3	17.1	4.3	0.126899059
Cerrado	Copaifera langsdorffii	21	14.3	16.1	5.3	0.148561126
Cerrado	Copaifera langsdorffii	21	14.3	16.8	6.3	0.169823817
Cerrado	Copaifera langsdorffii	21	14.3	15.1	7.3	0.18987032
Cerrado	Copaifera langsdorffii	21	14.3	13.7	8.3	0.206154766
Cerrado	Copaifera langsdorffii	21	14.3	10.3	9.3	0.217660849
Cerrado	Copaifera langsdorffii	21	14.3	0	14.3	0.23160952
Cerrado	Vochysia tucanorum	18.9	9.5	26.6	0.1	0
Cerrado	Vochysia tucanorum	18.9	9.5	24.8	0.3	0.010387676
Cerrado	Vochysia tucanorum	18.9	9.5	18.4	0.7	0.02536679
Cerrado	Vochysia tucanorum	18.9	9.5	18.9	1.3	0.041760484
Cerrado	Vochysia tucanorum	18.9	9.5	17.9	2.3	0.068370559
Cerrado	Vochysia tucanorum	18.9	9.5	15.6	3.3	0.090509756
Cerrado	Vochysia tucanorum	18.9	9.5	18.1	4.3	0.112931695
Cerrado	Vochysia tucanorum	18.9	9.5	17	5.3	0.137201676
Cerrado	Vochysia tucanorum	18.9	9.5	14.8	6.3	0.157184955
Cerrado	Vochysia tucanorum	18.9	9.5	12.3	7.3	0.171720711
Cerrado	Vochysia tucanorum	18.9	9.5	6.4	8.3	0.179286452
Cerrado	Vochysia tucanorum	18.9	9.5	0	9.5	0.180573248
Cerrado	Copaifera langsdorffii	14	8.4	17.9	0.1	0
Cerrado	Copaifera langsdorffii	14	8.4	15.5	0.3	0.004403413
Cerrado	Copaifera langsdorffii	14	8.4	15.3	0.7	0.011854329
Cerrado	Copaifera langsdorffii	14	8.4	14	1.3	0.021988086
Cerrado	Copaifera langsdorffii	14	8.4	12.8	2.3	0.036118969
Cerrado	Copaifera langsdorffii	14	8.4	10.7	3.3	0.047048963
Cerrado	Copaifera langsdorffii	14	8.4	12.9	4.3	0.058099122
Cerrado	Copaifera langsdorffii	14	8.4	10.2	5.3	0.068738911
Cerrado	Copaifera langsdorffii	14	8.4	9.4	6.3	0.076299547
Cerrado	Copaifera langsdorffii	14	8.4	0	8.4	0.081164538
Cerrado	Ocotea pulchella	12.4	5.5	14.8	0.1	0
Cerrado	Ocotea pulchella	12.4	5.5	12.7	0.3	0.002986129
Cerrado	Ocotea pulchella	12.4	5.5	12.2	0.7	0.007878186
Cerrado	Ocotea pulchella	12.4	5.5	12.4	1.3	0.015037747
Cerrado	Ocotea pulchella	12.4	5.5	11.4	2.3	0.026218302
Cerrado	Ocotea pulchella	12.4	5.5	8	3.3	0.033815984
Cerrado	Ocotea pulchella	12.4	5.5	0	5.5	0.037459
Cerrado	Schefflera macrocarpa	30.7	9.9	31.2	0.1	0
Cerrado	Schefflera macrocarpa	30.7	9.9	29.9	0.3	0.014666918
Cerrado	Schefflera macrocarpa	30.7	9.9	29.3	0.7	0.042195124
Cerrado	Schefflera macrocarpa	30.7	9.9	30.7	1.3	0.084629715
Cerrado	Schefflera macrocarpa	30.7	9.9	34.6	2.3	0.168653574
Cerrado	Schefflera macrocarpa	30.7	9.9	28.9	3.3	0.248464557
Cerrado	Schefflera macrocarpa	30.7	9.9	27.5	4.3	0.310961045
Cerrado	Schefflera macrocarpa	30.7	9.9	28.6	5.3	0.372703944
Cerrado	Schefflera macrocarpa	30.7	9.9	22	6.3	0.423836113
Cerrado	Schefflera macrocarpa	30.7	9.9	21.2	7.3	0.460598245
Cerrado	Schefflera macrocarpa	30.7	9.9	24.4	8.3	0.501728762
Cerrado	Schefflera macrocarpa	30.7	9.9	0	9.9	0.526747987
Cerrado	Acosmium subelegans	8.5	3.2	8.6	0.1	0
Cerrado	Acosmium subelegans	8.5	3.2	8.1	0.3	0.001101639
Cerrado	Acosmium subelegans	8.5	3.2	8.4	0.7	0.003245535
Cerrado	Acosmium subelegans	8.5	3.2	8.5	1.3	0.006616652
Cerrado	Acosmium subelegans	8.5	3.2	6.5	2.3	0.01113888
Cerrado	Acosmium subelegans	8.5	3.2	0	3.2	0.012132389
Cerrado	Xylopia aromatica	13.7	7.8	18.4	0.1	0
Cerrado	Xylopia aromatica	13.7	7.8	15.6	0.3	0.004563442
Cerrado	Xylopia aromatica	13.7	7.8	14.3	0.7	0.011584482
Cerrado	Xylopia aromatica	13.7	7.8	13.7	1.3	0.020837035
Cerrado	Xylopia aromatica	13.7	7.8	12.9	2.3	0.034755851
Cerrado	Xylopia aromatica	13.7	7.8	11.9	3.3	0.046888516
Cerrado	Xylopia aromatica	13.7	7.8	9.8	4.3	0.056224259
Cerrado	Xylopia aromatica	13.7	7.8	5	5.3	0.060956042
Cerrado	Xylopia aromatica	13.7	7.8	0	7.8	0.06259063
Cerrado	Couepia grandiflora	21.8	4.7	23.8	0.1	0
Cerrado	Couepia grandiflora	21.8	4.7	23.8	0.3	0.008897619
Cerrado	Couepia grandiflora	21.8	4.7	22.3	0.7	0.02560665
Cerrado	Couepia grandiflora	21.8	4.7	21.8	1.3	0.048521349
Cerrado	Couepia grandiflora	21.8	4.7	23.1	2.3	0.08814233
Cerrado	Couepia grandiflora	21.8	4.7	24.5	3.3	0.132580158
Cerrado	Couepia grandiflora	21.8	4.7	24.7	4.3	0.179922781
Cerrado	Couepia grandiflora	21.8	4.7	0	4.7	0.186286287
Cerrado	Couepia grandiflora	12.9	4	12.9	0.1	0
Cerrado	Couepia grandiflora	12.9	4	13.2	0.3	0.002675459
Cerrado	Couepia grandiflora	12.9	4	12.6	0.7	0.007906211
Cerrado	Couepia grandiflora	12.9	4	12.9	1.3	0.015567848
Cerrado	Couepia grandiflora	12.9	4	12.9	2.3	0.028654545
Cerrado	Couepia grandiflora	12.9	4	6.5	3.3	0.03686549
Cerrado	Couepia grandiflora	12.9	4	0	4	0.037639762
Cerrado	Anadenanthera falcata	38.8	12	44.4	0.1	0
Cerrado	Anadenanthera falcata	38.8	12	39.7	0.3	0.027861607
Cerrado	Anadenanthera falcata	38.8	12	34.7	0.7	0.071532572
Cerrado	Anadenanthera falcata	38.8	12	38.8	1.3	0.135374369
Cerrado	Anadenanthera falcata	38.8	12	35.7	2.3	0.244541965
Cerrado	Anadenanthera falcata	38.8	12	30.6	3.3	0.331361841
Cerrado	Anadenanthera falcata	38.8	12	29.2	4.3	0.401615707
Cerrado	Anadenanthera falcata	38.8	12	31.1	5.3	0.473153306
Cerrado	Anadenanthera falcata	38.8	12	30	6.3	0.546560545
Cerrado	Anadenanthera falcata	38.8	12	24.2	7.3	0.604835126
Cerrado	Anadenanthera falcata	38.8	12	21.5	8.3	0.645835659
Cerrado	Anadenanthera falcata	38.8	12	0	12	0.690429755
Cerrado	Ficus citrifolia	48.9	12.5	49.3	0.1	0
Cerrado	Ficus citrifolia	48.9	12.5	49.1	0.3	0.038023481
Cerrado	Ficus citrifolia	48.9	12.5	46.9	0.7	0.110443789
Cerrado	Ficus citrifolia	48.9	12.5	48.9	1.3	0.218612437
Cerrado	Ficus citrifolia	48.9	12.5	45.2	2.3	0.392745027
Cerrado	Ficus citrifolia	48.9	12.5	26.1	3.3	0.499726075
Cerrado	Ficus citrifolia	48.9	12.5	24.2	4.3	0.549475158
Cerrado	Ficus citrifolia	48.9	12.5	21.1	5.3	0.589956543
Cerrado	Ficus citrifolia	48.9	12.5	18.8	6.3	0.621319455
Cerrado	Ficus citrifolia	48.9	12.5	18.2	7.3	0.648206776
Cerrado	Ficus citrifolia	48.9	12.5	16.7	8.3	0.672166525
Cerrado	Ficus citrifolia	48.9	12.5	14	9.3	0.690815411
Cerrado	Ficus citrifolia	48.9	12.5	19.1	10.3	0.712909055
Cerrado	Ficus citrifolia	48.9	12.5	7.8	11.3	0.729694977
Cerrado	Ficus citrifolia	48.9	12.5	0	12.5	0.731606322
Cerrado	Xylopia aromatica	14.6	9.6	18.3	0.1	0
Cerrado	Xylopia aromatica	14.6	9.6	15.6	0.3	0.004541565
Cerrado	Xylopia aromatica	14.6	9.6	14.7	0.7	0.011758589
Cerrado	Xylopia aromatica	14.6	9.6	14.6	1.3	0.021872553
Cerrado	Xylopia aromatica	14.6	9.6	13	2.3	0.036879942
Cerrado	Xylopia aromatica	14.6	9.6	11.6	3.3	0.048800715
Cerrado	Xylopia aromatica	14.6	9.6	11.2	4.3	0.059010891
Cerrado	Xylopia aromatica	14.6	9.6	11.7	5.3	0.069312566
Cerrado	Xylopia aromatica	14.6	9.6	9.6	6.3	0.078307338
Cerrado	Xylopia aromatica	14.6	9.6	8.9	7.3	0.085037023
Cerrado	Xylopia aromatica	14.6	9.6	8.1	8.3	0.090724091
Cerrado	Xylopia aromatica	14.6	9.6	0	9.6	0.092957056
Cerrado	Anadenanthera falcata	34.6	11.7	33.1	0.1	0
Cerrado	Anadenanthera falcata	34.6	11.7	35.6	0.3	0.018577415
Cerrado	Anadenanthera falcata	34.6	11.7	31.2	0.7	0.053869596
Cerrado	Anadenanthera falcata	34.6	11.7	34.6	1.3	0.105018809
Cerrado	Anadenanthera falcata	34.6	11.7	32.1	2.3	0.19232681
Cerrado	Anadenanthera falcata	34.6	11.7	29.4	3.3	0.266740537
Cerrado	Anadenanthera falcata	34.6	11.7	27.6	4.3	0.330634641
Cerrado	Anadenanthera falcata	34.6	11.7	24.7	5.3	0.384419493
Cerrado	Anadenanthera falcata	34.6	11.7	17.8	6.3	0.420698212
Cerrado	Anadenanthera falcata	34.6	11.7	18.1	7.3	0.445921274
Cerrado	Anadenanthera falcata	34.6	11.7	15.1	8.3	0.467755736
Cerrado	Anadenanthera falcata	34.6	11.7	15.4	9.3	0.486109705
Cerrado	Anadenanthera falcata	34.6	11.7	0	11.7	0.501095102
Cerrado	Couepia grandiflora	19	7	19.9	0.1	0
Cerrado	Couepia grandiflora	19	7	19.2	0.3	0.006005547
Cerrado	Couepia grandiflora	19	7	18.9	0.7	0.017407172
Cerrado	Couepia grandiflora	19	7	19	1.3	0.034329597
Cerrado	Couepia grandiflora	19	7	19.6	2.3	0.063581359
Cerrado	Couepia grandiflora	19	7	15.5	3.3	0.088075571
Cerrado	Couepia grandiflora	19	7	18.6	4.3	0.111017051
Cerrado	Couepia grandiflora	19	7	0	7	0.135357719
Cerrado	Vochsyia tucanorum	33.1	8.2	38.3	0.1	0
Cerrado	Vochsyia tucanorum	33.1	8.2	34.4	0.3	0.020815015
Cerrado	Vochsyia tucanorum	33.1	8.2	37	0.7	0.060927655
Cerrado	Vochsyia tucanorum	33.1	8.2	33.1	1.3	0.119052617
Cerrado	Vochsyia tucanorum	33.1	8.2	27.6	2.3	0.192034171
Cerrado	Vochsyia tucanorum	33.1	8.2	23.8	3.3	0.244205029
Cerrado	Vochsyia tucanorum	33.1	8.2	18.2	4.3	0.279416785
Cerrado	Vochsyia tucanorum	33.1	8.2	14.7	5.3	0.300884466
Cerrado	Vochsyia tucanorum	33.1	8.2	0	8.2	0.317335206
Cerrado	Ocotea pulchella	25.2	8.1	42.9	0.1	0
Cerrado	Ocotea pulchella	25.2	8.1	26.9	0.3	0.020128341
Cerrado	Ocotea pulchella	25.2	8.1	29.7	0.7	0.045306636
Cerrado	Ocotea pulchella	25.2	8.1	25.2	1.3	0.080998741
Cerrado	Ocotea pulchella	25.2	8.1	25.3	2.3	0.131080047
Cerrado	Ocotea pulchella	25.2	8.1	23.5	3.3	0.177857184
Cerrado	Ocotea pulchella	25.2	8.1	21.3	4.3	0.217232728
Cerrado	Ocotea pulchella	25.2	8.1	14.1	5.3	0.242796653
Cerrado	Ocotea pulchella	25.2	8.1	0	8.1	0.257345997
Cerrado	Prunus myrtifolia	27.1	13.1	37.9	0.1	0
Cerrado	Prunus myrtifolia	27.1	13.1	34.5	0.3	0.020633588
Cerrado	Prunus myrtifolia	27.1	13.1	33	0.7	0.056434864
Cerrado	Prunus myrtifolia	27.1	13.1	27.1	1.3	0.099297104
Cerrado	Prunus myrtifolia	27.1	13.1	25.7	2.3	0.153966707
Cerrado	Prunus myrtifolia	27.1	13.1	25.9	3.3	0.206163876
Cerrado	Prunus myrtifolia	27.1	13.1	19.9	4.3	0.248112778
Cerrado	Prunus myrtifolia	27.1	13.1	18	5.3	0.276426381
Cerrado	Prunus myrtifolia	27.1	13.1	15.8	6.3	0.298919792
Cerrado	Prunus myrtifolia	27.1	13.1	15.8	7.3	0.318526472
Cerrado	Prunus myrtifolia	27.1	13.1	11.6	8.3	0.333613971
Cerrado	Prunus myrtifolia	27.1	13.1	8.9	9.3	0.342008699
Cerrado	Prunus myrtifolia	27.1	13.1	8.5	10.3	0.347956519
Cerrado	Prunus myrtifolia	27.1	13.1	0	13.1	0.353252721
Cerrado	Vochsyia tucanorum	26.3	9.9	30.5	0.1	0
Cerrado	Vochsyia tucanorum	26.3	9.9	27	0.3	0.013031719
Cerrado	Vochsyia tucanorum	26.3	9.9	25.8	0.7	0.034938673
Cerrado	Vochsyia tucanorum	26.3	9.9	26.3	1.3	0.066920008
Cerrado	Vochsyia tucanorum	26.3	9.9	20.3	2.3	0.110265347
Cerrado	Vochsyia tucanorum	26.3	9.9	18.6	3.3	0.140033901
Cerrado	Vochsyia tucanorum	26.3	9.9	18.6	4.3	0.167138384
Cerrado	Vochsyia tucanorum	26.3	9.9	16.6	5.3	0.191420539
Cerrado	Vochsyia tucanorum	26.3	9.9	13.9	6.3	0.209768618
Cerrado	Vochsyia tucanorum	26.3	9.9	8.8	7.3	0.22039427
Cerrado	Vochsyia tucanorum	26.3	9.9	0	9.9	0.225665444
Cerrado	Cupania vernalis	7.8	8.5	11.5	0.1	0
Cerrado	Cupania vernalis	7.8	8.5	8.4	0.3	0.001592866
Cerrado	Cupania vernalis	7.8	8.5	8.1	0.7	0.003731819
Cerrado	Cupania vernalis	7.8	8.5	7.8	1.3	0.006711227
Cerrado	Cupania vernalis	7.8	8.5	7.1	2.3	0.011080005
Cerrado	Cupania vernalis	7.8	8.5	6.4	3.3	0.014668096
Cerrado	Cupania vernalis	7.8	8.5	5	4.3	0.017258339
Cerrado	Cupania vernalis	7.8	8.5	0	8.5	0.020007233
Cerrado	Vochsyia tucanorum	7.4	7	11.8	0.1	0
Cerrado	Vochsyia tucanorum	7.4	7	10.1	0.3	0.001894773
Cerrado	Vochsyia tucanorum	7.4	7	9.4	0.7	0.004885098
Cerrado	Vochsyia tucanorum	7.4	7	7.4	1.3	0.008257284
Cerrado	Vochsyia tucanorum	7.4	7	6.8	2.3	0.012223544
Cerrado	Vochsyia tucanorum	7.4	7	5.7	3.3	0.015315264
Cerrado	Vochsyia tucanorum	7.4	7	5.3	4.3	0.017694235
Cerrado	Vochsyia tucanorum	7.4	7	0	7	0.0196798
Cerrado	Anadenanthera falcata	21.8	14	22.5	0.1	0
Cerrado	Anadenanthera falcata	21.8	14	22.8	0.3	0.008058892
Cerrado	Anadenanthera falcata	21.8	14	23.2	0.7	0.024679174
Cerrado	Anadenanthera falcata	21.8	14	21.8	1.3	0.048558734
Cerrado	Anadenanthera falcata	21.8	14	22.5	2.3	0.087101756
Cerrado	Anadenanthera falcata	21.8	14	20.4	3.3	0.123324712
Cerrado	Anadenanthera falcata	21.8	14	16.7	4.3	0.150619262
Cerrado	Anadenanthera falcata	21.8	14	17.3	5.3	0.173324337
Cerrado	Anadenanthera falcata	21.8	14	12.7	6.3	0.191411271
Cerrado	Anadenanthera falcata	21.8	14	14.7	7.3	0.206230949
Cerrado	Anadenanthera falcata	21.8	14	10.7	8.3	0.219212796
Cerrado	Anadenanthera falcata	21.8	14	10	9.3	0.227635798
Cerrado	Anadenanthera falcata	21.8	14	9.3	10.3	0.234959243
Cerrado	Anadenanthera falcata	21.8	14	6.5	11.3	0.240014851
Cerrado	Anadenanthera falcata	21.8	14	0	14	0.243001328
Cerrado	Ocotea pulchella	8.4	6.7	10.3	0.1	0
Cerrado	Ocotea pulchella	8.4	6.7	8.5	0.3	0.001400679
Cerrado	Ocotea pulchella	8.4	6.7	8.5	0.7	0.00367048
Cerrado	Ocotea pulchella	8.4	6.7	8.4	1.3	0.007035361
Cerrado	Ocotea pulchella	8.4	6.7	7.4	2.3	0.011956666
Cerrado	Ocotea pulchella	8.4	6.7	0	6.7	0.018264565
Cerrado	Xylopia aromatica	5.3	6.7	9.8	0.1	0
Cerrado	Xylopia aromatica	5.3	6.7	7.2	0.3	0.001165609
Cerrado	Xylopia aromatica	5.3	6.7	6	0.7	0.002545397
Cerrado	Xylopia aromatica	5.3	6.7	5.3	1.3	0.004055482
Cerrado	Xylopia aromatica	5.3	6.7	5	2.3	0.006140321
Cerrado	Xylopia aromatica	5.3	6.7	0	6.7	0.009020115
Cerrado	Acosmium subelegans	11.4	4.7	14.7	0.1	0
Cerrado	Acosmium subelegans	11.4	4.7	12.2	0.3	0.002866154
Cerrado	Acosmium subelegans	11.4	4.7	11.6	0.7	0.00731779
Cerrado	Acosmium subelegans	11.4	4.7	11.4	1.3	0.013550396
Cerrado	Acosmium subelegans	11.4	4.7	9.3	2.3	0.022050368
Cerrado	Acosmium subelegans	11.4	4.7	6.2	3.3	0.026956357
Cerrado	Acosmium subelegans	11.4	4.7	0	4.7	0.028365257
Cerrado	Ocotea pulchella	18.2	6.4	22.6	0.1	0
Cerrado	Ocotea pulchella	18.2	6.4	22.2	0.3	0.007882256
Cerrado	Ocotea pulchella	18.2	6.4	21.1	0.7	0.022617111
Cerrado	Ocotea pulchella	18.2	6.4	18.2	1.3	0.040911783
Cerrado	Ocotea pulchella	18.2	6.4	16.6	2.3	0.064742334
Cerrado	Ocotea pulchella	18.2	6.4	15.5	3.3	0.084971835
Cerrado	Ocotea pulchella	18.2	6.4	11	4.3	0.09912039
Cerrado	Ocotea pulchella	18.2	6.4	0	6.4	0.105758968
Cerrado	Acosmium subelegans	13.6	5.5	16.5	0.1	0
Cerrado	Acosmium subelegans	13.6	5.5	16.1	0.3	0.004174077
Cerrado	Acosmium subelegans	13.6	5.5	14.3	0.7	0.01145786
Cerrado	Acosmium subelegans	13.6	5.5	13.6	1.3	0.020634059
Cerrado	Acosmium subelegans	13.6	5.5	10.7	2.3	0.032393433
Cerrado	Acosmium subelegans	13.6	5.5	8.9	3.3	0.039973311
Cerrado	Acosmium subelegans	13.6	5.5	5.7	4.3	0.044333056
Cerrado	Acosmium subelegans	13.6	5.5	0	5.5	0.045353759
Cerrado	Acosmium subelegans	11.9	4.3	11.5	0.1	0
Cerrado	Acosmium subelegans	11.9	4.3	11.5	0.3	0.002077378
Cerrado	Acosmium subelegans	11.9	4.3	10.1	0.7	0.005757126
Cerrado	Acosmium subelegans	11.9	4.3	11.9	1.3	0.011488804
Cerrado	Acosmium subelegans	11.9	4.3	9.4	2.3	0.020513815
Cerrado	Acosmium subelegans	11.9	4.3	6.5	3.3	0.025651104
Cerrado	Acosmium subelegans	11.9	4.3	0	4.3	0.026757206
Cerrado	Qualea grandiflora	18.4	6.3	21	0.1	0
Cerrado	Qualea grandiflora	18.4	6.3	21.1	0.3	0.006960277
Cerrado	Qualea grandiflora	18.4	6.3	18.6	0.7	0.019387946
Cerrado	Qualea grandiflora	18.4	6.3	18.4	1.3	0.035516569
Cerrado	Qualea grandiflora	18.4	6.3	24	2.3	0.07139552
Cerrado	Qualea grandiflora	18.4	6.3	16.5	3.3	0.104710147
Cerrado	Qualea grandiflora	18.4	6.3	0	6.3	0.126171937
Cerrado	Acosmium subelegans	6.9	2.3	8.2	0.1	0
Cerrado	Acosmium subelegans	6.9	2.3	8.3	0.3	0.001069163
Cerrado	Acosmium subelegans	6.9	2.3	7.6	0.7	0.003058576
Cerrado	Acosmium subelegans	6.9	2.3	6.9	1.3	0.005541298
Cerrado	Acosmium subelegans	6.9	2.3	0	2.3	0.006787725
Semideciduous	Cabralea canjerana	48	21.8	65.4	0.1	0
Semideciduous	Cabralea canjerana	48	21.8	55.7	0.3	0.057959636
Semideciduous	Cabralea canjerana	48	21.8	47	0.7	0.141392325
Semideciduous	Cabralea canjerana	48	21.8	48	1.3	0.247727383
Semideciduous	Cabralea canjerana	48	21.8	44.4	2.3	0.415620377
Semideciduous	Cabralea canjerana	48	21.8	45.5	3.3	0.574334031
Semideciduous	Cabralea canjerana	48	21.8	45.4	4.3	0.736574122
Semideciduous	Cabralea canjerana	48	21.8	44.6	5.3	0.895629817
Semideciduous	Cabralea canjerana	48	21.8	44.6	6.3	1.051858078
Semideciduous	Cabralea canjerana	48	21.8	39.6	7.3	1.191553707
Semideciduous	Cabralea canjerana	48	21.8	40.6	8.3	1.317866152
Semideciduous	Cabralea canjerana	48	21.8	40.2	9.3	1.446058841
Semideciduous	Cabralea canjerana	48	21.8	48.3	10.3	1.601132959
Semideciduous	Cabralea canjerana	48	21.8	46.6	11.3	1.778022297
Semideciduous	Cabralea canjerana	48	21.8	38.1	12.3	1.92030385
Semideciduous	Cabralea canjerana	48	21.8	51.38024912	13.3	2.08097825
Semideciduous	Cabralea canjerana	48	21.8	41.44828103	14.3	2.25211219
Semideciduous	Cabralea canjerana	48	21.8	44.40653105	15.3	2.397014225
Semideciduous	Cabralea canjerana	48	21.8	44.24172239	16.3	2.551316297
Semideciduous	Cabralea canjerana	48	21.8	38.83464948	17.3	2.687404593
Semideciduous	Cabralea canjerana	48	21.8	36.92072589	18.3	2.800159102
Semideciduous	Cabralea canjerana	48	21.8	36.06244584	19.3	2.90476
Semideciduous	Cabralea canjerana	48	21.8	0	21.8	2.989877526
Semideciduous	Actinostemon concepciones	6.8	7.1	7.7	0.1	0
Semideciduous	Actinostemon concepciones	6.8	7.1	7.6	0.3	0.000919309
Semideciduous	Actinostemon concepciones	6.8	7.1	7.3	0.7	0.002663678
Semideciduous	Actinostemon concepciones	6.8	7.1	6.8	1.3	0.005008798
Semideciduous	Actinostemon concepciones	6.8	7.1	5.3	2.3	0.007927731
Semideciduous	Actinostemon concepciones	6.8	7.1	0	7.1	0.011457624
Semideciduous	Savia dictyocarpa	41.5	18.4	63.6	0.1	0
Semideciduous	Savia dictyocarpa	41.5	18.4	50.3	0.3	0.051640322
Semideciduous	Savia dictyocarpa	41.5	18.4	40.6	0.7	0.117275261
Semideciduous	Savia dictyocarpa	41.5	18.4	41.5	1.3	0.196693388
Semideciduous	Savia dictyocarpa	41.5	18.4	37.6	2.3	0.319844213
Semideciduous	Savia dictyocarpa	41.5	18.4	32	3.3	0.415574824
Semideciduous	Savia dictyocarpa	41.5	18.4	32.3	4.3	0.496757113
Semideciduous	Savia dictyocarpa	41.5	18.4	37.7	5.3	0.593540943
Semideciduous	Savia dictyocarpa	41.5	18.4	29.76927947	6.3	0.684156256
Semideciduous	Savia dictyocarpa	41.5	18.4	29.30273025	7.3	0.752676748
Semideciduous	Savia dictyocarpa	41.5	18.4	26.87005769	8.3	0.814748728
Semideciduous	Savia dictyocarpa	41.5	18.4	22.48488381	9.3	0.86295529
Semideciduous	Savia dictyocarpa	41.5	18.4	21.20377325	10.3	0.900464728
Semideciduous	Savia dictyocarpa	41.5	18.4	14.4	11.3	0.926263487
Semideciduous	Savia dictyocarpa	41.5	18.4	14.7	12.3	0.942892329
Semideciduous	Savia dictyocarpa	41.5	18.4	12.7	13.3	0.957712007
Semideciduous	Savia dictyocarpa	41.5	18.4	10.4	14.3	0.968293284
Semideciduous	Savia dictyocarpa	41.5	18.4	0	18.4	0.979902935
Semideciduous	Savia dictyocarpa	13.3	13.3	17	0.1	0
Semideciduous	Savia dictyocarpa	13.3	13.3	15	0.3	0.004036947
Semideciduous	Savia dictyocarpa	13.3	13.3	14.4	0.7	0.010828442
Semideciduous	Savia dictyocarpa	13.3	13.3	13.3	1.3	0.019882119
Semideciduous	Savia dictyocarpa	13.3	13.3	12.3	2.3	0.032769717
Semideciduous	Savia dictyocarpa	13.3	13.3	11.2	3.3	0.043636879
Semideciduous	Savia dictyocarpa	13.3	13.3	10.1	4.3	0.05256882
Semideciduous	Savia dictyocarpa	13.3	13.3	8.9	5.3	0.059685312
Semideciduous	Savia dictyocarpa	13.3	13.3	8.2	6.3	0.06543639
Semideciduous	Savia dictyocarpa	13.3	13.3	8	7.3	0.070590173
Semideciduous	Savia dictyocarpa	13.3	13.3	0	13.3	0.08064327
Semideciduous	Actinostemon concepciones	5.7	6.1	7.1	0.1	0
Semideciduous	Actinostemon concepciones	5.7	6.1	5.8	0.3	0.000660127
Semideciduous	Actinostemon concepciones	5.7	6.1	5.7	0.7	0.001698895
Semideciduous	Actinostemon concepciones	5.7	6.1	5.7	1.3	0.00322995
Semideciduous	Actinostemon concepciones	5.7	6.1	5	2.3	0.005487577
Semideciduous	Actinostemon concepciones	5.7	6.1	0	6.1	0.007974671
Semideciduous	Actinostemon concepciones	7.3	6.3	7.9	0.1	0
Semideciduous	Actinostemon concepciones	7.3	6.3	7.6	0.3	0.000943813
Semideciduous	Actinostemon concepciones	7.3	6.3	6.4	0.7	0.002494503
Semideciduous	Actinostemon concepciones	7.3	6.3	7.3	1.3	0.004715216
Semideciduous	Actinostemon concepciones	7.3	6.3	0	6.3	0.011690861
Semideciduous	Actinostemon concepciones	9.3	7.2	11.1	0.1	0
Semideciduous	Actinostemon concepciones	9.3	7.2	9.8	0.3	0.001721985
Semideciduous	Actinostemon concepciones	9.3	7.2	8.9	0.7	0.004474806
Semideciduous	Actinostemon concepciones	9.3	7.2	9.3	1.3	0.00837902
Semideciduous	Actinostemon concepciones	9.3	7.2	7.2	2.3	0.013811227
Semideciduous	Actinostemon concepciones	9.3	7.2	5.5	3.3	0.017034893
Semideciduous	Actinostemon concepciones	9.3	7.2	0	7.2	0.020123472
Semideciduous	Cupania vernalis	5.5	6.4	5.2	0.1	0
Semideciduous	Cupania vernalis	5.5	6.4	4.5	0.3	0.000371415
Semideciduous	Cupania vernalis	5.5	6.4	4.9	0.7	0.001066649
Semideciduous	Cupania vernalis	5.5	6.4	5.5	1.3	0.00234512
Semideciduous	Cupania vernalis	5.5	6.4	0	6.4	0.00638403
Semideciduous	Nectandra oppositifolia	25	19.1	39.8	0.1	0
Semideciduous	Nectandra oppositifolia	25	19.1	34.3	0.3	0.021681152
Semideciduous	Nectandra oppositifolia	25	19.1	27.4	0.7	0.051954324
Semideciduous	Nectandra oppositifolia	25	19.1	25	1.3	0.084369905
Semideciduous	Nectandra oppositifolia	25	19.1	23.9	2.3	0.131344962
Semideciduous	Nectandra oppositifolia	25	19.1	22.5	3.3	0.173656718
Semideciduous	Nectandra oppositifolia	25	19.1	21.2	4.3	0.211186576
Semideciduous	Nectandra oppositifolia	25	19.1	21.5	5.3	0.246988559
Semideciduous	Nectandra oppositifolia	25	19.1	21.1	6.3	0.28262443
Semideciduous	Nectandra oppositifolia	25	19.1	17.9	7.3	0.312690257
Semideciduous	Nectandra oppositifolia	25	19.1	16.3	8.3	0.33570635
Semideciduous	Nectandra oppositifolia	25	19.1	17	9.3	0.357488975
Semideciduous	Nectandra oppositifolia	25	19.1	16.7	10.3	0.379789963
Semideciduous	Nectandra oppositifolia	25	19.1	15.4	11.3	0.400055199
Semideciduous	Nectandra oppositifolia	25	19.1	14.6	12.3	0.417739224
Semideciduous	Nectandra oppositifolia	25	19.1	13.7	13.3	0.433480567
Semideciduous	Nectandra oppositifolia	25	19.1	12.4	14.3	0.446889277
Semideciduous	Nectandra oppositifolia	25	19.1	0	19.1	0.466211329
Semideciduous	Aspidosperma polyneuron	35.9	20.7	44.1	0.1	0
Semideciduous	Aspidosperma polyneuron	35.9	20.7	39	0.3	0.027220408
Semideciduous	Aspidosperma polyneuron	35.9	20.7	37.4	0.7	0.073083891
Semideciduous	Aspidosperma polyneuron	35.9	20.7	35.9	1.3	0.136408267
Semideciduous	Aspidosperma polyneuron	35.9	20.7	34.2	2.3	0.232951373
Semideciduous	Aspidosperma polyneuron	35.9	20.7	33.7	3.3	0.32348147
Semideciduous	Aspidosperma polyneuron	35.9	20.7	30.2	4.3	0.403895639
Semideciduous	Aspidosperma polyneuron	35.9	20.7	22.8	5.3	0.460125435
Semideciduous	Aspidosperma polyneuron	35.9	20.7	26.5	6.3	0.508116798
Semideciduous	Aspidosperma polyneuron	35.9	20.7	25.4	7.3	0.561029465
Semideciduous	Aspidosperma polyneuron	35.9	20.7	23.1	8.3	0.607319654
Semideciduous	Aspidosperma polyneuron	35.9	20.7	20.1	9.3	0.644139905
Semideciduous	Aspidosperma polyneuron	35.9	20.7	19.2	10.3	0.6744818
Semideciduous	Aspidosperma polyneuron	35.9	20.7	17.6	11.3	0.701122506
Semideciduous	Aspidosperma polyneuron	35.9	20.7	17.2	12.3	0.724904362
Semideciduous	Aspidosperma polyneuron	35.9	20.7	16.3	13.3	0.746955594
Semideciduous	Aspidosperma polyneuron	35.9	20.7	14.2	14.3	0.7653076
Semideciduous	Aspidosperma polyneuron	35.9	20.7	15	15.3	0.782061713
Semideciduous	Aspidosperma polyneuron	35.9	20.7	0	20.7	0.813870339
Semideciduous	Aparisthmium cordatum	5.4	8.7	5.7	0.1	0
Semideciduous	Aparisthmium cordatum	5.4	8.7	5.1	0.3	0.000459458
Semideciduous	Aparisthmium cordatum	5.4	8.7	5	0.7	0.001260721
Semideciduous	Aparisthmium cordatum	5.4	8.7	5.4	1.3	0.002536836
Semideciduous	Aparisthmium cordatum	5.4	8.7	5.1	2.3	0.004703357
Semideciduous	Aparisthmium cordatum	5.4	8.7	0	8.7	0.009061374
Semideciduous	Actinostemon concepciones	9.284934033	6.6	11.6	0.1	0
Semideciduous	Actinostemon concepciones	9.284934033	6.6	10.1	0.3	0.001858016
Semideciduous	Actinostemon concepciones	9.284934033	6.6	9.1	0.7	0.004761162
Semideciduous	Actinostemon concepciones	9.284934033	6.6	9.284934033	1.3	0.008743602
Semideciduous	Actinostemon concepciones	9.284934033	6.6	8.71148667	2.3	0.015109254
Semideciduous	Actinostemon concepciones	9.284934033	6.6	5.2	3.3	0.019151306
Semideciduous	Actinostemon concepciones	9.284934033	6.6	0	6.6	0.021487394
Semideciduous	Pilocarpus pauciflorus	17.7	17.6	22.6	0.1	0
Semideciduous	Pilocarpus pauciflorus	17.7	17.6	21.6	0.3	0.007675853
Semideciduous	Pilocarpus pauciflorus	17.7	17.6	20.1	0.7	0.021350735
Semideciduous	Pilocarpus pauciflorus	17.7	17.6	17.7	1.3	0.038251718
Semideciduous	Pilocarpus pauciflorus	17.7	17.6	14.5	2.3	0.058811086
Semideciduous	Pilocarpus pauciflorus	17.7	17.6	14.1	3.3	0.074874834
Semideciduous	Pilocarpus pauciflorus	17.7	17.6	13.5	4.3	0.089839026
Semideciduous	Pilocarpus pauciflorus	17.7	17.6	11.7	5.3	0.102371624
Semideciduous	Pilocarpus pauciflorus	17.7	17.6	11.2	6.3	0.112673299
Semideciduous	Pilocarpus pauciflorus	17.7	17.6	11.4	7.3	0.122702834
Semideciduous	Pilocarpus pauciflorus	17.7	17.6	11.2	8.3	0.132732368
Semideciduous	Pilocarpus pauciflorus	17.7	17.6	12.4	9.3	0.143696527
Semideciduous	Pilocarpus pauciflorus	17.7	17.6	11.2	10.3	0.154660685
Semideciduous	Pilocarpus pauciflorus	17.7	17.6	12.4	11.3	0.165624843
Semideciduous	Pilocarpus pauciflorus	17.7	17.6	12	12.3	0.177317851
Semideciduous	Pilocarpus pauciflorus	17.7	17.6	11.9	13.3	0.18853373
Semideciduous	Pilocarpus pauciflorus	17.7	17.6	10.9	14.3	0.198760399
Semideciduous	Pilocarpus pauciflorus	17.7	17.6	8.4	15.3	0.206196942
Semideciduous	Pilocarpus pauciflorus	17.7	17.6	0	17.6	0.210445631
Semideciduous	Savia dictyocarpa	5	7.4	7.3	0.1	0
Semideciduous	Savia dictyocarpa	5	7.4	6.1	0.3	0.000710785
Semideciduous	Savia dictyocarpa	5	7.4	5	0.7	0.001687978
Semideciduous	Savia dictyocarpa	5	7.4	5	1.3	0.002866075
Semideciduous	Savia dictyocarpa	5	7.4	0	7.4	0.006858516
Semideciduous	Aparisthmium cordatum	5	8.3	6.4	0.1	0
Semideciduous	Aparisthmium cordatum	5	8.3	5.5	0.3	0.000559282
Semideciduous	Aparisthmium cordatum	5	8.3	5.6	0.7	0.00152705
Semideciduous	Aparisthmium cordatum	5	8.3	5	1.3	0.002855001
Semideciduous	Aparisthmium cordatum	5	8.3	0	8.3	0.00743649
Semideciduous	Pilocarpus pauciflorus	10.1	11.7	13.7	0.1	0
Semideciduous	Pilocarpus pauciflorus	10.1	11.7	11.5	0.3	0.002512803
Semideciduous	Pilocarpus pauciflorus	10.1	11.7	10.4	0.7	0.006289154
Semideciduous	Pilocarpus pauciflorus	10.1	11.7	10.1	1.3	0.011241168
Semideciduous	Pilocarpus pauciflorus	10.1	11.7	9.6	2.3	0.018866206
Semideciduous	Pilocarpus pauciflorus	10.1	11.7	9.323625904	3.3	0.025899054
Semideciduous	Pilocarpus pauciflorus	10.1	11.7	9.167878708	4.3	0.032613423
Semideciduous	Pilocarpus pauciflorus	10.1	11.7	8.964373932	5.3	0.039069789
Semideciduous	Pilocarpus pauciflorus	10.1	11.7	6.7	6.3	0.043988345
Semideciduous	Pilocarpus pauciflorus	10.1	11.7	0	11.7	0.050334519
Semideciduous	Savia dictyocarpa	26.8	13.6	34	0.1	0
Semideciduous	Savia dictyocarpa	26.8	13.6	30.2	0.3	0.016242348
Semideciduous	Savia dictyocarpa	26.8	13.6	27.8	0.7	0.042708381
Semideciduous	Savia dictyocarpa	26.8	13.6	26.8	1.3	0.077841126
Semideciduous	Savia dictyocarpa	26.8	13.6	25.7	2.3	0.131983727
Semideciduous	Savia dictyocarpa	26.8	13.6	24.3	3.3	0.181109596
Semideciduous	Savia dictyocarpa	26.8	13.6	23.2	4.3	0.22543472
Semideciduous	Savia dictyocarpa	26.8	13.6	23.22800034	5.3	0.267759041
Semideciduous	Savia dictyocarpa	26.8	13.6	21.0211798	6.3	0.306299707
Semideciduous	Savia dictyocarpa	26.8	13.6	20.28915967	7.3	0.339818145
Semideciduous	Savia dictyocarpa	26.8	13.6	11.6	8.3	0.361267761
Semideciduous	Savia dictyocarpa	26.8	13.6	10.8	9.3	0.371132362
Semideciduous	Savia dictyocarpa	26.8	13.6	0	13.6	0.384262963
Semideciduous	Aspidosperma polyneuron	45.4	23.4	54.3	0.1	0
Semideciduous	Aspidosperma polyneuron	45.4	23.4	47.2	0.3	0.040654801
Semideciduous	Aspidosperma polyneuron	45.4	23.4	44.8	0.7	0.10717614
Semideciduous	Aspidosperma polyneuron	45.4	23.4	45.4	1.3	0.203030844
Semideciduous	Aspidosperma polyneuron	45.4	23.4	43.8	2.3	0.359309371
Semideciduous	Aspidosperma polyneuron	45.4	23.4	41.5	3.3	0.502278933
Semideciduous	Aspidosperma polyneuron	45.4	23.4	37	4.3	0.623672037
Semideciduous	Aspidosperma polyneuron	45.4	23.4	35.8	5.3	0.727762426
Semideciduous	Aspidosperma polyneuron	45.4	23.4	37.5	6.3	0.83331562
Semideciduous	Aspidosperma polyneuron	45.4	23.4	36.8	7.3	0.941719808
Semideciduous	Aspidosperma polyneuron	45.4	23.4	34.1	8.3	1.040564131
Semideciduous	Aspidosperma polyneuron	45.4	23.4	33.1	9.3	1.129252077
Semideciduous	Aspidosperma polyneuron	45.4	23.4	32	10.3	1.212488967
Semideciduous	Aspidosperma polyneuron	45.4	23.4	31.6	11.3	1.291914712
Semideciduous	Aspidosperma polyneuron	45.4	23.4	30.8	12.3	1.368381077
Semideciduous	Aspidosperma polyneuron	45.4	23.4	28.4	13.3	1.43730762
Semideciduous	Aspidosperma polyneuron	45.4	23.4	33.4	14.3	1.512789096
Semideciduous	Aspidosperma polyneuron	45.4	23.4	34.3	15.3	1.602797689
Semideciduous	Aspidosperma polyneuron	45.4	23.4	36.1	16.3	1.70017528
Semideciduous	Aspidosperma polyneuron	45.4	23.4	24.7	17.3	1.775310396
Semideciduous	Aspidosperma polyneuron	45.4	23.4	21.5	18.3	1.817421089
Semideciduous	Aspidosperma polyneuron	45.4	23.4	0	23.4	1.87913964
Semideciduous	Pilocarpus pauciflorus	9.8	10.3	10.2	0.1	0
Semideciduous	Pilocarpus pauciflorus	9.8	10.3	9.1	0.3	0.001467516
Semideciduous	Pilocarpus pauciflorus	9.8	10.3	9.3	0.7	0.004126875
Semideciduous	Pilocarpus pauciflorus	9.8	10.3	9.8	1.3	0.008427636
Semideciduous	Pilocarpus pauciflorus	9.8	10.3	9.1	2.3	0.01545106
Semideciduous	Pilocarpus pauciflorus	9.8	10.3	8.2	3.3	0.021343509
Semideciduous	Pilocarpus pauciflorus	9.8	10.3	7.7	4.3	0.026312331
Semideciduous	Pilocarpus pauciflorus	9.8	10.3	5.9	5.3	0.030007629
Semideciduous	Pilocarpus pauciflorus	9.8	10.3	5	6.3	0.032356362
Semideciduous	Pilocarpus pauciflorus	9.8	10.3	0	10.3	0.034974356
Semideciduous	Ficus enormis	135	22.6	165	0.1	0
Semideciduous	Ficus enormis	135	22.6	151	0.3	0.392903285
Semideciduous	Ficus enormis	135	22.6	146	0.7	1.085891501
Semideciduous	Ficus enormis	135	22.6	135	1.3	2.017554364
Semideciduous	Ficus enormis	135	22.6	87	2.3	3.030482375
Semideciduous	Ficus enormis	135	22.6	80	3.3	3.579043723
Semideciduous	Ficus enormis	135	22.6	77.4	4.3	4.06562773
Semideciduous	Ficus enormis	135	22.6	75.1	5.3	4.522367
Semideciduous	Ficus enormis	135	22.6	71.2	6.3	4.942926118
Semideciduous	Ficus enormis	135	22.6	76.8	7.3	5.373625904
Semideciduous	Ficus enormis	135	22.6	77.3	8.3	5.839898337
Semideciduous	Ficus enormis	135	22.6	74.4	9.3	6.291920506
Semideciduous	Ficus enormis	135	22.6	75.7	10.3	6.734329401
Semideciduous	Ficus enormis	135	22.6	70.2	11.3	7.152888895
Semideciduous	Ficus enormis	135	22.6	70.2	12.3	7.539936251
Semideciduous	Ficus enormis	135	22.6	71.2	13.3	7.932536373
Semideciduous	Ficus enormis	135	22.6	55.4	14.3	8.252138448
Semideciduous	Ficus enormis	135	22.6	61.52154094	15.3	8.521296754
Semideciduous	Ficus enormis	135	22.6	0	22.6	9.244642441
Semideciduous	Savia dyctiocarpa	61	21.3	98	0.1	0
Semideciduous	Savia dyctiocarpa	61	21.3	76	0.3	0.120794238
Semideciduous	Savia dyctiocarpa	61	21.3	65	0.7	0.277889578
Semideciduous	Savia dyctiocarpa	61	21.3	61	1.3	0.465112792
Semideciduous	Savia dyctiocarpa	61	21.3	46.7	2.3	0.696879471
Semideciduous	Savia dyctiocarpa	61	21.3	45.1	3.3	0.862398207
Semideciduous	Savia dyctiocarpa	61	21.3	43.7	4.3	1.017266943
Semideciduous	Savia dyctiocarpa	61	21.3	44.5	5.3	1.17002453
Semideciduous	Savia dyctiocarpa	61	21.3	38.9	6.3	1.307212383
Semideciduous	Savia dyctiocarpa	61	21.3	39.4	7.3	1.427597036
Semideciduous	Savia dyctiocarpa	61	21.3	38.5	8.3	1.546765892
Semideciduous	Savia dyctiocarpa	61	21.3	37.1	9.3	1.659025208
Semideciduous	Savia dyctiocarpa	61	21.3	37.5	10.3	1.76830001
Semideciduous	Savia dyctiocarpa	61	21.3	36.8	11.3	1.876704199
Semideciduous	Savia dyctiocarpa	61	21.3	39.41826988	12.3	1.990902663
Semideciduous	Savia dyctiocarpa	61	21.3	33.68100355	13.3	2.096468423
Semideciduous	Savia dyctiocarpa	61	21.3	38.82087068	14.3	2.200198707
Semideciduous	Savia dyctiocarpa	61	21.3	0	21.3	2.476381877
Semideciduous	Actinostemon concepciones	6.4	6	7.8	0.1	0
Semideciduous	Actinostemon concepciones	6.4	6	6.9	0.3	0.000851764
Semideciduous	Actinostemon concepciones	6.4	6	6.5	0.7	0.002263282
Semideciduous	Actinostemon concepciones	6.4	6	6.4	1.3	0.004223871
Semideciduous	Actinostemon concepciones	6.4	6	5.5	2.3	0.007020281
Semideciduous	Actinostemon concepciones	6.4	6	5.4	3.3	0.009353307
Semideciduous	Actinostemon concepciones	6.4	6	0	6	0.011414506
Semideciduous	Casearia sylvestris	18.6	16.4	22.3	0.1	0
Semideciduous	Casearia sylvestris	18.6	16.4	19.6	0.3	0.006922892
Semideciduous	Casearia sylvestris	18.6	16.4	19.8	0.7	0.019115413
Semideciduous	Casearia sylvestris	18.6	16.4	18.6	1.3	0.036504129
Semideciduous	Casearia sylvestris	18.6	16.4	17.4	2.3	0.061979303
Semideciduous	Casearia sylvestris	18.6	16.4	17.4	3.3	0.085758018
Semideciduous	Casearia sylvestris	18.6	16.4	15.7	4.3	0.107327015
Semideciduous	Casearia sylvestris	18.6	16.4	15.3	5.3	0.126199348
Semideciduous	Casearia sylvestris	18.6	16.4	14.9	6.3	0.144110353
Semideciduous	Casearia sylvestris	18.6	16.4	13.9	7.3	0.160416004
Semideciduous	Casearia sylvestris	18.6	16.4	12	8.3	0.17365821
Semideciduous	Casearia sylvestris	18.6	16.4	13.2	9.3	0.186155465
Semideciduous	Casearia sylvestris	18.6	16.4	13.84521578	10.3	0.200525503
Semideciduous	Casearia sylvestris	18.6	16.4	12.02538981	11.3	0.213731973
Semideciduous	Casearia sylvestris	18.6	16.4	12.1823643	12.3	0.225238841
Semideciduous	Casearia sylvestris	18.6	16.4	0	16.4	0.241168837
Semideciduous	Trichilia claussenii	6	7.5	8.3	0.1	0
Semideciduous	Trichilia claussenii	6	7.5	7.4	0.3	0.000971145
Semideciduous	Trichilia claussenii	6	7.5	6.3	0.7	0.002454762
Semideciduous	Trichilia claussenii	6	7.5	6	1.3	0.004238166
Semideciduous	Trichilia claussenii	6	7.5	5.9	2.3	0.007018868
Semideciduous	Trichilia claussenii	6	7.5	0	7.5	0.011757751
Semideciduous	Trichilia catigua	5.9	8.4	8	0.1	0
Semideciduous	Trichilia catigua	5.9	8.4	7.7	0.3	0.000968317
Semideciduous	Trichilia catigua	5.9	8.4	6.2	0.7	0.002503457
Semideciduous	Trichilia catigua	5.9	8.4	5.9	1.3	0.004229369
Semideciduous	Trichilia catigua	5.9	8.4	5.2	2.3	0.006658213
Semideciduous	Trichilia catigua	5.9	8.4	5.1	3.3	0.008741482
Semideciduous	Trichilia catigua	5.9	8.4	0	8.4	0.012214277
Semideciduous	Chrysophyllum gonocarpum	33.3	9.8	47.6	0.1	0
Semideciduous	Chrysophyllum gonocarpum	33.3	9.8	45	0.3	0.03369955
Semideciduous	Chrysophyllum gonocarpum	33.3	9.8	37.1	0.7	0.087128774
Semideciduous	Chrysophyllum gonocarpum	33.3	9.8	33.3	1.3	0.145687275
Semideciduous	Chrysophyllum gonocarpum	33.3	9.8	26.3	2.3	0.216395886
Semideciduous	Chrysophyllum gonocarpum	33.3	9.8	29.78002686	3.3	0.278385007
Semideciduous	Chrysophyllum gonocarpum	33.3	9.8	24.06823633	4.3	0.335959798
Semideciduous	Chrysophyllum gonocarpum	33.3	9.8	16.6	5.3	0.369529286
Semideciduous	Chrysophyllum gonocarpum	33.3	9.8	0	9.8	0.401992934
Semideciduous	Aspidosperma polyneuron	17.6	14.8	21.7	0.1	0
Semideciduous	Aspidosperma polyneuron	17.6	14.8	19.8	0.3	0.006777436
Semideciduous	Aspidosperma polyneuron	17.6	14.8	20.1	0.7	0.019281761
Semideciduous	Aspidosperma polyneuron	17.6	14.8	17.6	1.3	0.03609957
Semideciduous	Aspidosperma polyneuron	17.6	14.8	17.5	2.3	0.060290226
Semideciduous	Aspidosperma polyneuron	17.6	14.8	15.7	3.3	0.081996275
Semideciduous	Aspidosperma polyneuron	17.6	14.8	16.5	4.3	0.102367147
Semideciduous	Aspidosperma polyneuron	17.6	14.8	14.8	5.3	0.12166006
Semideciduous	Aspidosperma polyneuron	17.6	14.8	12.4	6.3	0.136299882
Semideciduous	Aspidosperma polyneuron	17.6	14.8	11.2	7.3	0.147264041
Semideciduous	Aspidosperma polyneuron	17.6	14.8	10.6	8.3	0.156602425
Semideciduous	Aspidosperma polyneuron	17.6	14.8	9.7	9.3	0.164709697
Semideciduous	Aspidosperma polyneuron	17.6	14.8	10.6	10.3	0.17281697
Semideciduous	Aspidosperma polyneuron	17.6	14.8	11.6	11.3	0.182513496
Semideciduous	Aspidosperma polyneuron	17.6	14.8	0	14.8	0.1948432
Semideciduous	Pilocarpus pauciflorus	13.7	9.3	20.9	0.1	0
Semideciduous	Pilocarpus pauciflorus	13.7	9.3	18.3	0.3	0.006060918
Semideciduous	Pilocarpus pauciflorus	13.7	9.3	16.3	0.7	0.015494806
Semideciduous	Pilocarpus pauciflorus	13.7	9.3	13.7	1.3	0.026177321
Semideciduous	Pilocarpus pauciflorus	13.7	9.3	15.5	2.3	0.042982485
Semideciduous	Pilocarpus pauciflorus	13.7	9.3	13.1	3.3	0.05915619
Semideciduous	Pilocarpus pauciflorus	13.7	9.3	12.67517258	4.3	0.072204402
Semideciduous	Pilocarpus pauciflorus	13.7	9.3	11.4	5.3	0.083617023
Semideciduous	Pilocarpus pauciflorus	13.7	9.3	8.363013811	6.3	0.091467077
Semideciduous	Pilocarpus pauciflorus	13.7	9.3	0	9.3	0.096960152
Semideciduous	Centrolobium tomentosum	10.2	6.6	14.7	0.1	0
Semideciduous	Centrolobium tomentosum	10.2	6.6	13.9	0.3	0.003214635
Semideciduous	Centrolobium tomentosum	10.2	6.6	12.4	0.7	0.008664827
Semideciduous	Centrolobium tomentosum	10.2	6.6	10.2	1.3	0.014739096
Semideciduous	Centrolobium tomentosum	10.2	6.6	9.9	2.3	0.022673581
Semideciduous	Centrolobium tomentosum	10.2	6.6	8.4	3.3	0.029293309
Semideciduous	Centrolobium tomentosum	10.2	6.6	8.8	4.3	0.035105256
Semideciduous	Centrolobium tomentosum	10.2	6.6	6.8	5.3	0.039962158
Semideciduous	Centrolobium tomentosum	10.2	6.6	0	6.6	0.041535887
Semideciduous	Aspidosperma polyneuron	26.1	17.9	33.5	0.1	0
Semideciduous	Aspidosperma polyneuron	26.1	17.9	29.7	0.3	0.01574205
Semideciduous	Aspidosperma polyneuron	26.1	17.9	27.8	0.7	0.041737629
Semideciduous	Aspidosperma polyneuron	26.1	17.9	26.1	1.3	0.075997875
Semideciduous	Aspidosperma polyneuron	26.1	17.9	25.5	2.3	0.128284187
Semideciduous	Aspidosperma polyneuron	26.1	17.9	22.4	3.3	0.173523514
Semideciduous	Aspidosperma polyneuron	26.1	17.9	23.3	4.3	0.214546824
Semideciduous	Aspidosperma polyneuron	26.1	17.9	25.7	5.3	0.261803446
Semideciduous	Aspidosperma polyneuron	26.1	17.9	24	6.3	0.310360294
Semideciduous	Aspidosperma polyneuron	26.1	17.9	22	7.3	0.351986397
Semideciduous	Aspidosperma polyneuron	26.1	17.9	23.1	8.3	0.391947848
Semideciduous	Aspidosperma polyneuron	26.1	17.9	23.1	9.3	0.43385748
Semideciduous	Aspidosperma polyneuron	26.1	17.9	20.6	10.3	0.471476874
Semideciduous	Aspidosperma polyneuron	26.1	17.9	21.5	11.3	0.506293967
Semideciduous	Aspidosperma polyneuron	26.1	17.9	15.4	12.3	0.533759733
Semideciduous	Aspidosperma polyneuron	26.1	17.9	0	17.9	0.568529205
Semideciduous	Ocotea indecora	80.94566079	13.6	105	0.1	0
Semideciduous	Ocotea indecora	80.94566079	13.6	93.6	0.3	0.155398566
Semideciduous	Ocotea indecora	80.94566079	13.6	103	0.7	0.459661187
Semideciduous	Ocotea indecora	80.94566079	13.6	80.94566079	1.3	0.864012435
Semideciduous	Ocotea indecora	80.94566079	13.6	72.94525344	2.3	1.330272302
Semideciduous	Ocotea indecora	80.94566079	13.6	63.817004	3.3	1.699158897
Semideciduous	Ocotea indecora	80.94566079	13.6	67.59386067	4.3	2.038511379
Semideciduous	Ocotea indecora	80.94566079	13.6	63.3840674	5.3	2.375701267
Semideciduous	Ocotea indecora	80.94566079	13.6	57.63202235	6.3	2.663902731
Semideciduous	Ocotea indecora	80.94566079	13.6	51.69864602	7.3	2.899294414
Semideciduous	Ocotea indecora	80.94566079	13.6	43.56546798	8.3	3.078785383
Semideciduous	Ocotea indecora	80.94566079	13.6	37.69615365	9.3	3.209120245
Semideciduous	Ocotea indecora	80.94566079	13.6	0	13.6	3.369087525
Semideciduous	Ocotea indecora	48.33218389	11.1	70.9	0.1	0
Semideciduous	Ocotea indecora	48.33218389	11.1	68.9	0.3	0.076764974
Semideciduous	Ocotea indecora	48.33218389	11.1	51.03342042	0.7	0.19224395
Semideciduous	Ocotea indecora	48.33218389	11.1	48.33218389	1.3	0.308649619
Semideciduous	Ocotea indecora	48.33218389	11.1	41.51204644	2.3	0.468055993
Semideciduous	Ocotea indecora	48.33218389	11.1	43.02231979	3.3	0.608413321
Semideciduous	Ocotea indecora	48.33218389	11.1	40.52024186	4.3	0.745575649
Semideciduous	Ocotea indecora	48.33218389	11.1	37.17324307	5.3	0.864317641
Semideciduous	Ocotea indecora	48.33218389	11.1	36.43638292	6.3	0.970717887
Semideciduous	Ocotea indecora	48.33218389	11.1	33.72269266	7.3	1.067511534
Semideciduous	Ocotea indecora	48.33218389	11.1	19.8	8.3	1.127565434
Semideciduous	Ocotea indecora	48.33218389	11.1	0	11.1	1.156303467
Semideciduous	Metrodorea nigra	6.1	5.6	8.8	0.1	0
Semideciduous	Metrodorea nigra	6.1	5.6	7.5	0.3	0.001049999
Semideciduous	Metrodorea nigra	6.1	5.6	7	0.7	0.002703262
Semideciduous	Metrodorea nigra	6.1	5.6	6.1	1.3	0.004734537
Semideciduous	Metrodorea nigra	6.1	5.6	5.1	2.3	0.007217181
Semideciduous	Metrodorea nigra	6.1	5.6	0	5.6	0.009464283
Semideciduous	Chrysophyllum gonocarpum	42.3	14.2	47.1	0.1	0
Semideciduous	Chrysophyllum gonocarpum	42.3	14.2	44.4	0.3	0.032906377
Semideciduous	Chrysophyllum gonocarpum	42.3	14.2	43	0.7	0.092916451
Semideciduous	Chrysophyllum gonocarpum	42.3	14.2	42.3	1.3	0.17864164
Semideciduous	Chrysophyllum gonocarpum	42.3	14.2	37.3	2.3	0.303542724
Semideciduous	Chrysophyllum gonocarpum	42.3	14.2	36.7	3.3	0.411070801
Semideciduous	Chrysophyllum gonocarpum	42.3	14.2	37.6	4.3	0.519481273
Semideciduous	Chrysophyllum gonocarpum	42.3	14.2	36.2	5.3	0.626460357
Semideciduous	Chrysophyllum gonocarpum	42.3	14.2	33.4	6.3	0.721729154
Semideciduous	Chrysophyllum gonocarpum	42.3	14.2	33.7249166	7.3	0.810201509
Semideciduous	Chrysophyllum gonocarpum	42.3	14.2	29.9	8.3	0.889973615
Semideciduous	Chrysophyllum gonocarpum	42.3	14.2	21.4021027	9.3	0.943068887
Semideciduous	Chrysophyllum gonocarpum	42.3	14.2	0	14.2	1.001828319
Semideciduous	Ocotea indecora	32.6	13.2	47.6	0.1	0
Semideciduous	Ocotea indecora	32.6	13.2	45.2	0.3	0.033841236
Semideciduous	Ocotea indecora	32.6	13.2	39.4	0.7	0.090317647
Semideciduous	Ocotea indecora	32.6	13.2	32.6	1.3	0.151934961
Semideciduous	Ocotea indecora	32.6	13.2	32	2.3	0.233881834
Semideciduous	Ocotea indecora	32.6	13.2	34.3	3.3	0.320294874
Semideciduous	Ocotea indecora	32.6	13.2	31.2	4.3	0.404722428
Semideciduous	Ocotea indecora	32.6	13.2	34.5	5.3	0.489690336
Semideciduous	Ocotea indecora	32.6	13.2	28.2	6.3	0.567660346
Semideciduous	Ocotea indecora	32.6	13.2	27.4	7.3	0.628371624
Semideciduous	Ocotea indecora	32.6	13.2	23.8	8.3	0.680097947
Semideciduous	Ocotea indecora	32.6	13.2	24	9.3	0.724961461
Semideciduous	Ocotea indecora	32.6	13.2	15	10.3	0.756416657
Semideciduous	Ocotea indecora	32.6	13.2	11.7	11.3	0.770628044
Semideciduous	Ocotea indecora	32.6	13.2	0	13.2	0.777437211
Semideciduous	Chrysophyllum gonocarpum	30.9	11.8	48.5	0.1	0
Semideciduous	Chrysophyllum gonocarpum	30.9	11.8	37.6	0.3	0.029578173
Semideciduous	Chrysophyllum gonocarpum	30.9	11.8	32.7	0.7	0.068581832
Semideciduous	Chrysophyllum gonocarpum	30.9	11.8	30.9	1.3	0.116273564
Semideciduous	Chrysophyllum gonocarpum	30.9	11.8	27.6	2.3	0.183683111
Semideciduous	Chrysophyllum gonocarpum	30.9	11.8	21.8	3.3	0.232259987
Semideciduous	Chrysophyllum gonocarpum	30.9	11.8	25.4	4.3	0.276257992
Semideciduous	Chrysophyllum gonocarpum	30.9	11.8	24.2	5.3	0.324591395
Semideciduous	Chrysophyllum gonocarpum	30.9	11.8	26.82032811	6.3	0.375837447
Semideciduous	Chrysophyllum gonocarpum	30.9	11.8	18.5	7.3	0.417525596
Semideciduous	Chrysophyllum gonocarpum	30.9	11.8	0	11.8	0.457845974
Semideciduous	Copaifera langsdorffii	77.9	26.2	92	0.1	0
Semideciduous	Copaifera langsdorffii	77.9	26.2	84	0.3	0.121893795
Semideciduous	Copaifera langsdorffii	77.9	26.2	80	0.7	0.333260149
Semideciduous	Copaifera langsdorffii	77.9	26.2	77.9	1.3	0.627040138
Semideciduous	Copaifera langsdorffii	77.9	26.2	70	2.3	1.057768592
Semideciduous	Copaifera langsdorffii	77.9	26.2	69.3	3.3	1.438784483
Semideciduous	Copaifera langsdorffii	77.9	26.2	66.5	4.3	1.801039176
Semideciduous	Copaifera langsdorffii	77.9	26.2	65.7	5.3	2.144208693
Semideciduous	Copaifera langsdorffii	77.9	26.2	65.2	6.3	2.480654809
Semideciduous	Copaifera langsdorffii	77.9	26.2	72.2	7.3	2.852300508
Semideciduous	Copaifera langsdorffii	77.9	26.2	59.2	8.3	3.194635147
Semideciduous	Copaifera langsdorffii	77.9	26.2	53.6	9.3	3.445082913
Semideciduous	Copaifera langsdorffii	77.9	26.2	58.6	10.3	3.692755082
Semideciduous	Copaifera langsdorffii	77.9	26.2	59.27647088	11.3	3.965589053
Semideciduous	Copaifera langsdorffii	77.9	26.2	53.63552927	12.3	4.216542223
Semideciduous	Copaifera langsdorffii	77.9	26.2	53.24894365	13.3	4.440860578
Semideciduous	Copaifera langsdorffii	77.9	26.2	36.5	14.3	4.604525774
Semideciduous	Copaifera langsdorffii	77.9	26.2	41.02121402	15.3	4.722924154
Semideciduous	Copaifera langsdorffii	77.9	26.2	51.72910206	16.3	4.894087547
Semideciduous	Copaifera langsdorffii	77.9	26.2	0	26.2	5.587631039
Semideciduous	Metrodorea nigra	24.4	11.9	31.5	0.1	0
Semideciduous	Metrodorea nigra	24.4	11.9	29.8	0.3	0.014767763
Semideciduous	Metrodorea nigra	24.4	11.9	25.5	0.7	0.038931166
Semideciduous	Metrodorea nigra	24.4	11.9	24.4	1.3	0.06828016
Semideciduous	Metrodorea nigra	24.4	11.9	20.8	2.3	0.108649626
Semideciduous	Metrodorea nigra	24.4	11.9	27.7	3.3	0.155770767
Semideciduous	Metrodorea nigra	24.4	11.9	19.20416621	4.3	0.200384917
Semideciduous	Metrodorea nigra	24.4	11.9	15.96151622	5.3	0.224872453
Semideciduous	Metrodorea nigra	24.4	11.9	12.1	6.3	0.240626755
Semideciduous	Metrodorea nigra	24.4	11.9	11.2	7.3	0.25130228
Semideciduous	Metrodorea nigra	24.4	11.9	0	11.9	0.266408733
Semideciduous	Metrodorea nigra	15.6	9.1	21	0.1	0
Semideciduous	Metrodorea nigra	15.6	9.1	17.5	0.3	0.005868888
Semideciduous	Metrodorea nigra	15.6	9.1	16.1	0.7	0.014751113
Semideciduous	Metrodorea nigra	15.6	9.1	15.6	1.3	0.026592639
Semideciduous	Metrodorea nigra	15.6	9.1	14.25236822	2.3	0.044126261
Semideciduous	Metrodorea nigra	15.6	9.1	11.92811804	3.3	0.05769048
Semideciduous	Metrodorea nigra	15.6	9.1	9.49210198	4.3	0.066816021
Semideciduous	Metrodorea nigra	15.6	9.1	7.920858539	5.3	0.072818034
Semideciduous	Metrodorea nigra	15.6	9.1	6.4	6.3	0.076890323
Semideciduous	Metrodorea nigra	15.6	9.1	0	9.1	0.079892848
Semideciduous	Metrodorea nigra	18.4	7.9	22.6	0.1	0
Semideciduous	Metrodorea nigra	18.4	7.9	21.6	0.3	0.007675853
Semideciduous	Metrodorea nigra	18.4	7.9	19.2	0.7	0.020795144
Semideciduous	Metrodorea nigra	18.4	7.9	18.4	1.3	0.037458152
Semideciduous	Metrodorea nigra	18.4	7.9	15.7	2.3	0.060433011
Semideciduous	Metrodorea nigra	18.4	7.9	17.6	3.3	0.082276898
Semideciduous	Metrodorea nigra	18.4	7.9	15.7	4.3	0.104120784
Semideciduous	Metrodorea nigra	18.4	7.9	15.1	5.3	0.122754356
Semideciduous	Metrodorea nigra	18.4	7.9	13.9	6.3	0.139295626
Semideciduous	Metrodorea nigra	18.4	7.9	9.6	7.3	0.15050208
Semideciduous	Metrodorea nigra	18.4	7.9	0	7.9	0.151949726
Semideciduous	Astronium graveollens	15.6	14.2	20.4	0.1	0
Semideciduous	Astronium graveollens	15.6	14.2	19.7	0.3	0.006316565
Semideciduous	Astronium graveollens	15.6	14.2	16.9	0.7	0.01689902
Semideciduous	Astronium graveollens	15.6	14.2	15.6	1.3	0.029362582
Semideciduous	Astronium graveollens	15.6	14.2	14.8	2.3	0.047520987
Semideciduous	Astronium graveollens	15.6	14.2	14	3.3	0.06381957
Semideciduous	Astronium graveollens	15.6	14.2	13.6	4.3	0.078779834
Semideciduous	Astronium graveollens	15.6	14.2	11.5	5.3	0.091236642
Semideciduous	Astronium graveollens	15.6	14.2	10.8	6.3	0.101010529
Semideciduous	Astronium graveollens	15.6	14.2	10.9	7.3	0.110256629
Semideciduous	Astronium graveollens	15.6	14.2	9.4	8.3	0.118392176
Semideciduous	Astronium graveollens	15.6	14.2	7.5	9.3	0.124070997
Semideciduous	Astronium graveollens	15.6	14.2	10.6	10.3	0.130692296
Semideciduous	Astronium graveollens	15.6	14.2	7	11.3	0.137028889
Semideciduous	Astronium graveollens	15.6	14.2	0	14.2	0.140749058
Semideciduous	Metrodorea nigra	6.5	8.4	8.5	0.1	0
Semideciduous	Metrodorea nigra	6.5	8.4	7.5	0.3	0.001009237
Semideciduous	Metrodorea nigra	6.5	8.4	7.2	0.7	0.00270711
Semideciduous	Metrodorea nigra	6.5	8.4	6.5	1.3	0.004924054
Semideciduous	Metrodorea nigra	6.5	8.4	5.3	2.3	0.007686299
Semideciduous	Metrodorea nigra	6.5	8.4	0	8.4	0.012172205
Semideciduous	Astronium graveollens	28	15.8	35.3	0.1	0
Semideciduous	Astronium graveollens	28	15.8	33.9	0.3	0.018812642
Semideciduous	Astronium graveollens	28	15.8	27.9	0.7	0.049091626
Semideciduous	Astronium graveollens	28	15.8	28	1.3	0.085905045
Semideciduous	Astronium graveollens	28	15.8	25.1	2.3	0.141433088
Semideciduous	Astronium graveollens	28	15.8	23.3	3.3	0.187492763
Semideciduous	Astronium graveollens	28	15.8	22.8	4.3	0.229226072
Semideciduous	Astronium graveollens	28	15.8	22.6	5.3	0.26969764
Semideciduous	Astronium graveollens	28	15.8	22.1	6.3	0.308934954
Semideciduous	Astronium graveollens	28	15.8	21.4	7.3	0.346098817
Semideciduous	Astronium graveollens	28	15.8	22.1	8.3	0.38326268
Semideciduous	Astronium graveollens	28	15.8	20.1	9.3	0.418307931
Semideciduous	Astronium graveollens	28	15.8	18.4	10.3	0.447468587
Semideciduous	Astronium graveollens	28	15.8	16.8	11.3	0.471847346
Semideciduous	Astronium graveollens	28	15.8	16.1	12.3	0.493110038
Semideciduous	Astronium graveollens	28	15.8	16	13.3	0.513342287
Semideciduous	Astronium graveollens	28	15.8	0	15.8	0.530097448
Semideciduous	Pilocarpus pauciflorus	6.2	9.3	8	0.1	0
Semideciduous	Pilocarpus pauciflorus	6.2	9.3	7.1	0.3	0.000898574
Semideciduous	Pilocarpus pauciflorus	6.2	9.3	6.2	0.7	0.002294227
Semideciduous	Pilocarpus pauciflorus	6.2	9.3	6.2	1.3	0.004105669
Semideciduous	Pilocarpus pauciflorus	6.2	9.3	5.3	2.3	0.006718296
Semideciduous	Pilocarpus pauciflorus	6.2	9.3	0	9.3	0.011866057
Semideciduous	Ocotea indecora	8.3	11.3	10.2	0.1	0
Semideciduous	Ocotea indecora	8.3	11.3	9.5	0.3	0.00152595
Semideciduous	Ocotea indecora	8.3	11.3	8.5	0.7	0.004078494
Semideciduous	Ocotea indecora	8.3	11.3	8.3	1.3	0.007404027
Semideciduous	Ocotea indecora	8.3	11.3	7.8	2.3	0.012498512
Semideciduous	Ocotea indecora	8.3	11.3	7.6	3.3	0.017155923
Semideciduous	Ocotea indecora	8.3	11.3	7.2	4.3	0.021459905
Semideciduous	Ocotea indecora	8.3	11.3	6.5	5.3	0.025154811
Semideciduous	Ocotea indecora	8.3	11.3	6.4	6.3	0.02842246
Semideciduous	Ocotea indecora	8.3	11.3	5.5	7.3	0.03121887
Semideciduous	Ocotea indecora	8.3	11.3	5	8.3	0.033388533
Semideciduous	Ocotea indecora	8.3	11.3	0	11.3	0.035352028
Semideciduous	Seguieria floribunda	5	7.1	5	0.1	0
Semideciduous	Seguieria floribunda	5	7.1	5.4	0.3	0.000425372
Semideciduous	Seguieria floribunda	5	7.1	5	0.7	0.001276115
Semideciduous	Seguieria floribunda	5	7.1	5	1.3	0.002454212
Semideciduous	Seguieria floribunda	5	7.1	0	7.1	0.006250303
Semideciduous	Cedrela fissilis	57.7	23.6	81.8	0.1	0
Semideciduous	Cedrela fissilis	57.7	23.6	80.3	0.3	0.103196057
Semideciduous	Cedrela fissilis	57.7	23.6	66.9	0.7	0.274785135
Semideciduous	Cedrela fissilis	57.7	23.6	57.7	1.3	0.458683759
Semideciduous	Cedrela fissilis	57.7	23.6	57.2	2.3	0.717909528
Semideciduous	Cedrela fissilis	57.7	23.6	56.1	3.3	0.969985032
Semideciduous	Cedrela fissilis	57.7	23.6	54.7	4.3	1.211074779
Semideciduous	Cedrela fissilis	57.7	23.6	56.3	5.3	1.453047314
Semideciduous	Cedrela fissilis	57.7	23.6	57.50130433	6.3	1.707362773
Semideciduous	Cedrela fissilis	57.7	23.6	58.05557682	7.3	1.96956206
Semideciduous	Cedrela fissilis	57.7	23.6	55.37011829	8.3	2.222314969
Semideciduous	Cedrela fissilis	57.7	23.6	56.81276265	9.3	2.469461707
Semideciduous	Cedrela fissilis	57.7	23.6	54.90255003	10.3	2.714583689
Semideciduous	Cedrela fissilis	57.7	23.6	54.58937626	11.3	2.949978907
Semideciduous	Cedrela fissilis	57.7	23.6	55.13918752	12.3	3.186396713
Semideciduous	Cedrela fissilis	57.7	23.6	56.96806123	13.3	3.433235182
Semideciduous	Cedrela fissilis	57.7	23.6	53.16060572	14.3	3.671658895
Semideciduous	Cedrela fissilis	57.7	23.6	0	23.6	4.359726984
Semideciduous	Balfourodendron riedelianum	14.9	11.1	18.1	0.1	0
Semideciduous	Balfourodendron riedelianum	14.9	11.1	17.7	0.3	0.005033617
Semideciduous	Balfourodendron riedelianum	14.9	11.1	16.1	0.7	0.014026426
Semideciduous	Balfourodendron riedelianum	14.9	11.1	14.9	1.3	0.025364905
Semideciduous	Balfourodendron riedelianum	14.9	11.1	14.2	2.3	0.042001602
Semideciduous	Balfourodendron riedelianum	14.9	11.1	14	3.3	0.057616888
Semideciduous	Balfourodendron riedelianum	14.9	11.1	13.6	4.3	0.072577152
Semideciduous	Balfourodendron riedelianum	14.9	11.1	13.5	5.3	0.086997455
Semideciduous	Balfourodendron riedelianum	14.9	11.1	12.5	6.3	0.100290319
Semideciduous	Balfourodendron riedelianum	14.9	11.1	12.1	7.3	0.112175749
Semideciduous	Balfourodendron riedelianum	14.9	11.1	11.4	8.3	0.123028774
Semideciduous	Balfourodendron riedelianum	14.9	11.1	0	11.1	0.132555339
Semideciduous	Ocotea indecora	15.8	12.1	19.7	0.1	0
Semideciduous	Ocotea indecora	15.8	12.1	16.1	0.3	0.005083882
Semideciduous	Ocotea indecora	15.8	12.1	16.5	0.7	0.013432036
Semideciduous	Ocotea indecora	15.8	12.1	15.8	1.3	0.02572878
Semideciduous	Ocotea indecora	15.8	12.1	13.2	2.3	0.042374509
Semideciduous	Ocotea indecora	15.8	12.1	12.6	3.3	0.055451388
Semideciduous	Ocotea indecora	15.8	12.1	12.5	4.3	0.067821802
Semideciduous	Ocotea indecora	15.8	12.1	13.1	5.3	0.080696834
Semideciduous	Ocotea indecora	15.8	12.1	10.8	6.3	0.092016385
Semideciduous	Ocotea indecora	15.8	12.1	11	7.3	0.101348486
Semideciduous	Ocotea indecora	15.8	12.1	0	12.1	0.116553794
Semideciduous	Metrodorea nigra	11	9.7	16.7	0.1	0
Semideciduous	Metrodorea nigra	11	9.7	13.1	0.3	0.003538219
Semideciduous	Metrodorea nigra	11	9.7	11.5	0.7	0.00831124
Semideciduous	Metrodorea nigra	11	9.7	11	1.3	0.014278303
Semideciduous	Metrodorea nigra	11	9.7	10.2	2.3	0.023115603
Semideciduous	Metrodorea nigra	11	9.7	10.51189802	3.3	0.031540569
Semideciduous	Metrodorea nigra	11	9.7	7.359347797	4.3	0.038006752
Semideciduous	Metrodorea nigra	11	9.7	0	9.7	0.045663442
Semideciduous	Chrysophyllum gonocarpum	19.5	11.1	30	0.1	0
Semideciduous	Chrysophyllum gonocarpum	19.5	11.1	28.2	0.3	0.013314384
Semideciduous	Chrysophyllum gonocarpum	19.5	11.1	22	0.7	0.033408639
Semideciduous	Chrysophyllum gonocarpum	19.5	11.1	19.5	1.3	0.05377205
Semideciduous	Chrysophyllum gonocarpum	19.5	11.1	17.4	2.3	0.08059379
Semideciduous	Chrysophyllum gonocarpum	19.5	11.1	17.7	3.3	0.104786017
Semideciduous	Chrysophyllum gonocarpum	19.5	11.1	20.09975124	4.3	0.132953929
Semideciduous	Chrysophyllum gonocarpum	19.5	11.1	22.27936265	5.3	0.168311376
Semideciduous	Chrysophyllum gonocarpum	19.5	11.1	19.59004849	6.3	0.202874393
Semideciduous	Chrysophyllum gonocarpum	19.5	11.1	19.73144698	7.3	0.233233959
Semideciduous	Chrysophyllum gonocarpum	19.5	11.1	13.6	8.3	0.255786275
Semideciduous	Chrysophyllum gonocarpum	19.5	11.1	13.1	9.3	0.269788746
Semideciduous	Chrysophyllum gonocarpum	19.5	11.1	0	11.1	0.277875677
Semideciduous	Aspidosperma polyneuron	5.3	5.6	7.1	0.1	0
Semideciduous	Aspidosperma polyneuron	5.3	5.6	5.6	0.3	0.00064222
Semideciduous	Aspidosperma polyneuron	5.3	5.6	5.5	0.7	0.001609988
Semideciduous	Aspidosperma polyneuron	5.3	5.6	5.3	1.3	0.002984592
Semideciduous	Aspidosperma polyneuron	5.3	5.6	5.1	2.3	0.005109094
Semideciduous	Aspidosperma polyneuron	5.3	5.6	0	5.6	0.007356196
Semideciduous	Centrolobium tomentosum	28.9	17.9	38.9	0.1	0
Semideciduous	Centrolobium tomentosum	28.9	17.9	31.9	0.3	0.019877014
Semideciduous	Centrolobium tomentosum	28.9	17.9	29	0.7	0.049071991
Semideciduous	Centrolobium tomentosum	28.9	17.9	28.9	1.3	0.088566759
Semideciduous	Centrolobium tomentosum	28.9	17.9	28.3	2.3	0.152816256
Semideciduous	Centrolobium tomentosum	28.9	17.9	26	3.3	0.210813591
Semideciduous	Centrolobium tomentosum	28.9	17.9	24.8	4.3	0.261512613
Semideciduous	Centrolobium tomentosum	28.9	17.9	23	5.3	0.306438958
Semideciduous	Centrolobium tomentosum	28.9	17.9	22.4	6.3	0.346916809
Semideciduous	Centrolobium tomentosum	28.9	17.9	22.5	7.3	0.386501269
Semideciduous	Centrolobium tomentosum	28.9	17.9	21.4	8.3	0.424365707
Semideciduous	Centrolobium tomentosum	28.9	17.9	21.5	9.3	0.46050227
Semideciduous	Centrolobium tomentosum	28.9	17.9	0	17.9	0.564576689
Ombrophilous	Psychotria suterella	5.2	6.2	6.7	0.1	0
Ombrophilous	Psychotria suterella	5.2	6.2	6.7	0.3	0.00070513
Ombrophilous	Psychotria suterella	5.2	6.2	5.1	0.7	0.001818825
Ombrophilous	Psychotria suterella	5.2	6.2	5.2	1.3	0.003068786
Ombrophilous	Psychotria suterella	5.2	6.2	0	6.2	0.006537523
Ombrophilous	Dalbergia frutescens	7.7	10.4	12.3	0.1	0
Ombrophilous	Dalbergia frutescens	7.7	10.4	11.4	0.3	0.002208932
Ombrophilous	Dalbergia frutescens	7.7	10.4	9.3	0.7	0.005608921
Ombrophilous	Dalbergia frutescens	7.7	10.4	7.7	1.3	0.009043781
Ombrophilous	Dalbergia frutescens	7.7	10.4	7.9	2.3	0.013822929
Ombrophilous	Dalbergia frutescens	7.7	10.4	7.6	3.3	0.018541994
Ombrophilous	Dalbergia frutescens	7.7	10.4	6.5	4.3	0.022469378
Ombrophilous	Dalbergia frutescens	7.7	10.4	5	5.3	0.025110279
Ombrophilous	Dalbergia frutescens	7.7	10.4	0	10.4	0.028448221
Ombrophilous	Eugenia handroana	14.9	9.9	18.9	0.1	0
Ombrophilous	Eugenia handroana	14.9	9.9	15.6	0.3	0.004716866
Ombrophilous	Eugenia handroana	14.9	9.9	15	0.7	0.012073847
Ombrophilous	Eugenia handroana	14.9	9.9	14.9	1.3	0.022606272
Ombrophilous	Eugenia handroana	14.9	9.9	13.1	2.3	0.038063694
Ombrophilous	Eugenia handroana	14.9	9.9	12.4	3.3	0.050840944
Ombrophilous	Eugenia handroana	14.9	9.9	12.4	4.3	0.062917226
Ombrophilous	Eugenia handroana	14.9	9.9	10.2	5.3	0.073041008
Ombrophilous	Eugenia handroana	14.9	9.9	9.1	6.3	0.080378591
Ombrophilous	Eugenia handroana	14.9	9.9	10.5	7.3	0.087960039
Ombrophilous	Eugenia handroana	14.9	9.9	11.1	8.3	0.097127992
Ombrophilous	Eugenia handroana	14.9	9.9	0	9.9	0.102289
Ombrophilous	Pouteria bullata	7.9	10.5	12.8	0.1	0
Ombrophilous	Pouteria bullata	7.9	10.5	11.4	0.3	0.0023075
Ombrophilous	Pouteria bullata	7.9	10.5	9.2	0.7	0.005678429
Ombrophilous	Pouteria bullata	7.9	10.5	7.9	1.3	0.009143213
Ombrophilous	Pouteria bullata	7.9	10.5	6.6	2.3	0.013304645
Ombrophilous	Pouteria bullata	7.9	10.5	7.1	3.3	0.016994838
Ombrophilous	Pouteria bullata	7.9	10.5	5.9	4.3	0.02034142
Ombrophilous	Pouteria bullata	7.9	10.5	6.5	5.3	0.023367559
Ombrophilous	Pouteria bullata	7.9	10.5	5.4	6.3	0.026171823
Ombrophilous	Pouteria bullata	7.9	10.5	0	10.5	0.029378132
Ombrophilous	Schefflera navarroi	11.3	11.9	14.3	0.1	0
Ombrophilous	Schefflera navarroi	11.3	11.9	12.7	0.3	0.002872829
Ombrophilous	Schefflera navarroi	11.3	11.9	12.3	0.7	0.007782825
Ombrophilous	Schefflera navarroi	11.3	11.9	11.3	1.3	0.014356136
Ombrophilous	Schefflera navarroi	11.3	11.9	10.2	2.3	0.023456152
Ombrophilous	Schefflera navarroi	11.3	11.9	8.9	3.3	0.030652362
Ombrophilous	Schefflera navarroi	11.3	11.9	8.1	4.3	0.036339431
Ombrophilous	Schefflera navarroi	11.3	11.9	7.4	5.3	0.041066349
Ombrophilous	Schefflera navarroi	11.3	11.9	6.7	6.3	0.044979596
Ombrophilous	Schefflera navarroi	11.3	11.9	5.7	7.3	0.048018301
Ombrophilous	Schefflera navarroi	11.3	11.9	0	11.9	0.051930998
Ombrophilous	Eugenia stictosepala	20.1	14.1	25.8	0.1	0
Ombrophilous	Eugenia stictosepala	20.1	14.1	22.5	0.3	0.009204003
Ombrophilous	Eugenia stictosepala	20.1	14.1	22.1	0.7	0.024828085
Ombrophilous	Eugenia stictosepala	20.1	14.1	20.1	1.3	0.045855236
Ombrophilous	Eugenia stictosepala	20.1	14.1	19	2.3	0.075897109
Ombrophilous	Eugenia stictosepala	20.1	14.1	18.1	3.3	0.10293876
Ombrophilous	Eugenia stictosepala	20.1	14.1	17.3	4.3	0.127557065
Ombrophilous	Eugenia stictosepala	20.1	14.1	17.1	5.3	0.15079307
Ombrophilous	Eugenia stictosepala	20.1	14.1	17.6	6.3	0.174440231
Ombrophilous	Eugenia stictosepala	20.1	14.1	17.1	7.3	0.198087391
Ombrophilous	Eugenia stictosepala	20.1	14.1	17.3	8.3	0.221323396
Ombrophilous	Eugenia stictosepala	20.1	14.1	19.3	9.3	0.247704135
Ombrophilous	Eugenia stictosepala	20.1	14.1	20.4	10.3	0.278674348
Ombrophilous	Eugenia stictosepala	20.1	14.1	20.00099998	11.3	0.310726447
Ombrophilous	Eugenia stictosepala	20.1	14.1	11.8	12.3	0.331903923
Ombrophilous	Eugenia stictosepala	20.1	14.1	0	14.1	0.338465454
Ombrophilous	Matayba juglandifolia	16.3	12.4	23.4	0.1	0
Ombrophilous	Matayba juglandifolia	16.3	12.4	22.5	0.3	0.008276604
Ombrophilous	Matayba juglandifolia	16.3	12.4	18.9	0.7	0.021839802
Ombrophilous	Matayba juglandifolia	16.3	12.4	16.3	1.3	0.036516538
Ombrophilous	Matayba juglandifolia	16.3	12.4	18.4	2.3	0.06024538
Ombrophilous	Matayba juglandifolia	16.3	12.4	15.44020725	3.3	0.082902546
Ombrophilous	Matayba juglandifolia	16.3	12.4	15.87954659	4.3	0.102166792
Ombrophilous	Matayba juglandifolia	16.3	12.4	14.08687332	5.3	0.119861813
Ombrophilous	Matayba juglandifolia	16.3	12.4	10.1	6.3	0.131660457
Ombrophilous	Matayba juglandifolia	16.3	12.4	11.6	7.3	0.140950539
Ombrophilous	Matayba juglandifolia	16.3	12.4	9.5	8.3	0.149778807
Ombrophilous	Matayba juglandifolia	16.3	12.4	0	12.4	0.159466039
Ombrophilous	Trichilia pallida	5.3	7.4	7.2	0.1	0
Ombrophilous	Trichilia pallida	5.3	7.4	6	0.3	0.000689894
Ombrophilous	Trichilia pallida	5.3	7.4	5.4	0.7	0.001713425
Ombrophilous	Trichilia pallida	5.3	7.4	5.3	1.3	0.003062346
Ombrophilous	Trichilia pallida	5.3	7.4	5.2	2.3	0.005227296
Ombrophilous	Trichilia pallida	5.3	7.4	0	7.4	0.008837614
Ombrophilous	Diploon cuspidatum	61.4	19.4	96.7	0.1	0
Ombrophilous	Diploon cuspidatum	61.4	19.4	86.1	0.3	0.131664934
Ombrophilous	Diploon cuspidatum	61.4	19.4	62.7	0.7	0.309863923
Ombrophilous	Diploon cuspidatum	61.4	19.4	61.4	1.3	0.491320351
Ombrophilous	Diploon cuspidatum	61.4	19.4	61.3	2.3	0.786930475
Ombrophilous	Diploon cuspidatum	61.4	19.4	61.3	3.3	1.082058758
Ombrophilous	Diploon cuspidatum	61.4	19.4	58.2	4.3	1.362639503
Ombrophilous	Diploon cuspidatum	61.4	19.4	59.5	5.3	1.634681399
Ombrophilous	Diploon cuspidatum	61.4	19.4	59.2	6.3	1.911333582
Ombrophilous	Diploon cuspidatum	61.4	19.4	62	7.3	2.199914
Ombrophilous	Diploon cuspidatum	61.4	19.4	83.7792337	8.3	2.626501442
Ombrophilous	Diploon cuspidatum	61.4	19.4	84.73541172	9.3	3.184096831
Ombrophilous	Diploon cuspidatum	61.4	19.4	69.05917752	10.3	3.653343174
Ombrophilous	Diploon cuspidatum	61.4	19.4	64.77985798	11.3	4.005421463
Ombrophilous	Diploon cuspidatum	61.4	19.4	56.76151865	12.3	4.296737423
Ombrophilous	Diploon cuspidatum	61.4	19.4	46.67001178	13.3	4.508793356
Ombrophilous	Diploon cuspidatum	61.4	19.4	0	19.4	4.85662916
Ombrophilous	Guarea macrophylla	5.1	9.9	8.5	0.1	0
Ombrophilous	Guarea macrophylla	5.1	9.9	6.5	0.3	0.000899281
Ombrophilous	Guarea macrophylla	5.1	9.9	6.4	0.7	0.002206341
Ombrophilous	Guarea macrophylla	5.1	9.9	5.1	1.3	0.003784284
Ombrophilous	Guarea macrophylla	5.1	9.9	5.1	2.3	0.005827105
Ombrophilous	Guarea macrophylla	5.1	9.9	0	9.9	0.01100225
Ombrophilous	Pouteria bullata	26.3	16.7	34.3	0.1	0
Ombrophilous	Pouteria bullata	26.3	16.7	30.9	0.3	0.016739191
Ombrophilous	Pouteria bullata	26.3	16.7	27.2	0.7	0.043358691
Ombrophilous	Pouteria bullata	26.3	16.7	26.3	1.3	0.077088322
Ombrophilous	Pouteria bullata	26.3	16.7	24.2	2.3	0.127248954
Ombrophilous	Pouteria bullata	26.3	16.7	22.6	3.3	0.170304481
Ombrophilous	Pouteria bullata	26.3	16.7	21.7	4.3	0.208853786
Ombrophilous	Pouteria bullata	26.3	16.7	22.3	5.3	0.246874126
Ombrophilous	Pouteria bullata	26.3	16.7	20.1	6.3	0.282268094
Ombrophilous	Pouteria bullata	26.3	16.7	18.9	7.3	0.312161134
Ombrophilous	Pouteria bullata	26.3	16.7	18.9	8.3	0.340216342
Ombrophilous	Pouteria bullata	26.3	16.7	19.2	9.3	0.368720405
Ombrophilous	Pouteria bullata	26.3	16.7	18.7	10.3	0.396929158
Ombrophilous	Pouteria bullata	26.3	16.7	15.3	11.3	0.419854145
Ombrophilous	Pouteria bullata	26.3	16.7	14.9	12.3	0.43776515
Ombrophilous	Pouteria bullata	26.3	16.7	0	16.7	0.463338866
Ombrophilous	Pouteria bullata	52.2	21.3	76.2	0.1	0
Ombrophilous	Pouteria bullata	52.2	21.3	62.9	0.3	0.076677245
Ombrophilous	Pouteria bullata	52.2	21.3	56	0.7	0.18808456
Ombrophilous	Pouteria bullata	52.2	21.3	52.2	1.3	0.32617735
Ombrophilous	Pouteria bullata	52.2	21.3	41	2.3	0.499194282
Ombrophilous	Pouteria bullata	52.2	21.3	37.5	3.3	0.620430306
Ombrophilous	Pouteria bullata	52.2	21.3	33.8	4.3	0.720517128
Ombrophilous	Pouteria bullata	52.2	21.3	34.9	5.3	0.813211783
Ombrophilous	Pouteria bullata	52.2	21.3	36.5	6.3	0.913360259
Ombrophilous	Pouteria bullata	52.2	21.3	32.5	7.3	1.007156434
Ombrophilous	Pouteria bullata	52.2	21.3	32.2	8.3	1.089351886
Ombrophilous	Pouteria bullata	52.2	21.3	30.3	9.3	1.166121808
Ombrophilous	Pouteria bullata	52.2	21.3	31.1	10.3	1.240157366
Ombrophilous	Pouteria bullata	52.2	21.3	28.7	11.3	1.310485844
Ombrophilous	Pouteria bullata	52.2	21.3	26.9	12.3	1.371248173
Ombrophilous	Pouteria bullata	52.2	21.3	25.9	13.3	1.426006919
Ombrophilous	Pouteria bullata	52.2	21.3	0	21.3	1.566501037
Ombrophilous	Ocotea divaricata	5.7	9.1	8.1	0.1	0
Ombrophilous	Ocotea divaricata	5.7	9.1	7.2	0.3	0.00092245
Ombrophilous	Ocotea divaricata	5.7	9.1	7.1	0.7	0.002528589
Ombrophilous	Ocotea divaricata	5.7	9.1	5.7	1.3	0.004481875
Ombrophilous	Ocotea divaricata	5.7	9.1	5.1	2.3	0.006779164
Ombrophilous	Ocotea divaricata	5.7	9.1	0	9.1	0.011409558
Ombrophilous	Alchornea triplinervea	19.4	10.1	31	0.1	0
Ombrophilous	Alchornea triplinervea	19.4	10.1	32.1	0.3	0.015640498
Ombrophilous	Alchornea triplinervea	19.4	10.1	22.61194375	0.7	0.039857622
Ombrophilous	Alchornea triplinervea	19.4	10.1	19.44273643	1.3	0.06081173
Ombrophilous	Alchornea triplinervea	19.4	10.1	18.74273192	2.3	0.089451667
Ombrophilous	Alchornea triplinervea	19.4	10.1	17.17119681	3.3	0.114825526
Ombrophilous	Alchornea triplinervea	19.4	10.1	16.68202626	4.3	0.137332681
Ombrophilous	Alchornea triplinervea	19.4	10.1	15.62466	5.3	0.157848066
Ombrophilous	Alchornea triplinervea	19.4	10.1	0	10.1	0.188526347
Ombrophilous	Chomelia catharinae	12.2	8.3	23.1	0.1	0
Ombrophilous	Chomelia catharinae	12.2	8.3	16.4	0.3	0.00630337
Ombrophilous	Chomelia catharinae	12.2	8.3	12.2	1.3	0.022710338
Ombrophilous	Chomelia catharinae	12.2	8.3	10.1	2.3	0.032561194
Ombrophilous	Chomelia catharinae	12.2	8.3	6.7	3.3	0.038329944
Ombrophilous	Chomelia catharinae	12.2	8.3	0	8.3	0.044206031
Ombrophilous	Ilex taubertiana	9	10.3	15.6	0.1	0
Ombrophilous	Ilex taubertiana	9	10.3	11.9	0.3	0.003023547
Ombrophilous	Ilex taubertiana	9	10.3	10.3	0.7	0.00691441
Ombrophilous	Ilex taubertiana	9	10.3	9	1.3	0.011322614
Ombrophilous	Ilex taubertiana	9	10.3	8.9	2.3	0.017614046
Ombrophilous	Ilex taubertiana	9	10.3	8.3	3.3	0.023429919
Ombrophilous	Ilex taubertiana	9	10.3	7.9	4.3	0.028586058
Ombrophilous	Ilex taubertiana	9	10.3	8	5.3	0.033550168
Ombrophilous	Ilex taubertiana	9	10.3	6.3	6.3	0.037622064
Ombrophilous	Ilex taubertiana	9	10.3	5.4	7.3	0.040325797
Ombrophilous	Ilex taubertiana	9	10.3	0	10.3	0.042616019
Ombrophilous	Bathysa australis	37.2	21.6	102.4	0.1	0
Ombrophilous	Bathysa australis	37.2	21.6	53.4	0.3	0.104751066
Ombrophilous	Bathysa australis	37.2	21.6	39.8	0.7	0.174425308
Ombrophilous	Bathysa australis	37.2	21.6	37.2	1.3	0.244354333
Ombrophilous	Bathysa australis	37.2	21.6	34.2	2.3	0.344629258
Ombrophilous	Bathysa australis	37.2	21.6	31.7	3.3	0.430022852
Ombrophilous	Bathysa australis	37.2	21.6	31.1	4.3	0.507467038
Ombrophilous	Bathysa australis	37.2	21.6	32.2	5.3	0.586165897
Ombrophilous	Bathysa australis	37.2	21.6	29.6	6.3	0.661289231
Ombrophilous	Bathysa australis	37.2	21.6	29.7	7.3	0.730335547
Ombrophilous	Bathysa australis	37.2	21.6	29.2	8.3	0.798458235
Ombrophilous	Bathysa australis	37.2	21.6	30.3	9.3	0.86799464
Ombrophilous	Bathysa australis	37.2	21.6	29.8	10.3	0.938921199
Ombrophilous	Bathysa australis	37.2	21.6	28.4	11.3	1.005467985
Ombrophilous	Bathysa australis	37.2	21.6	27.9	12.3	1.067709612
Ombrophilous	Bathysa australis	37.2	21.6	26.7	13.3	1.126272826
Ombrophilous	Bathysa australis	37.2	21.6	28.3	14.3	1.185718827
Ombrophilous	Bathysa australis	37.2	21.6	24.2	15.3	1.240167733
Ombrophilous	Bathysa australis	37.2	21.6	28.9	16.3	1.295964382
Ombrophilous	Bathysa australis	37.2	21.6	26.9	17.3	1.3571791
Ombrophilous	Bathysa australis	37.2	21.6	23	18.3	1.40636898
Ombrophilous	Bathysa australis	37.2	21.6	0	21.6	1.452071299
Ombrophilous	Bathysa australis	18.9	17.2	28.1	0.1	0
Ombrophilous	Bathysa australis	18.9	17.2	27.5	0.3	0.012141156
Ombrophilous	Bathysa australis	18.9	17.2	22.9	0.7	0.032257716
Ombrophilous	Bathysa australis	18.9	17.2	18.9	1.3	0.053030398
Ombrophilous	Bathysa australis	18.9	17.2	16.5	2.3	0.077749235
Ombrophilous	Bathysa australis	18.9	17.2	16.3	3.3	0.098874089
Ombrophilous	Bathysa australis	18.9	17.2	16.6	4.3	0.120128927
Ombrophilous	Bathysa australis	18.9	17.2	14.9	5.3	0.139668455
Ombrophilous	Bathysa australis	18.9	17.2	15.3	6.3	0.15757946
Ombrophilous	Bathysa australis	18.9	17.2	14.8	7.3	0.175373834
Ombrophilous	Bathysa australis	18.9	17.2	14.3	8.3	0.192005818
Ombrophilous	Bathysa australis	18.9	17.2	15.5	9.3	0.209470717
Ombrophilous	Bathysa australis	18.9	17.2	12.3	10.3	0.224846457
Ombrophilous	Bathysa australis	18.9	17.2	12.7	11.3	0.237121444
Ombrophilous	Bathysa australis	18.9	17.2	13.8	12.3	0.250933849
Ombrophilous	Bathysa australis	18.9	17.2	11.9	13.3	0.263973422
Ombrophilous	Bathysa australis	18.9	17.2	0	17.2	0.278432053
Ombrophilous	Cupania vernalis	24.8	13.7	34.7	0.1	0
Ombrophilous	Cupania vernalis	24.8	13.7	28.4	0.3	0.015791608
Ombrophilous	Cupania vernalis	24.8	13.7	26.3	0.7	0.039326064
Ombrophilous	Cupania vernalis	24.8	13.7	24.8	1.3	0.070115164
Ombrophilous	Cupania vernalis	24.8	13.7	20.1	2.3	0.110133164
Ombrophilous	Cupania vernalis	24.8	13.7	21.2	3.3	0.143648067
Ombrophilous	Cupania vernalis	24.8	13.7	19.9	4.3	0.176848811
Ombrophilous	Cupania vernalis	24.8	13.7	21.1	5.3	0.209883443
Ombrophilous	Cupania vernalis	24.8	13.7	27.9	6.3	0.257934888
Ombrophilous	Cupania vernalis	24.8	13.7	21.98931559	7.3	0.307491156
Ombrophilous	Cupania vernalis	24.8	13.7	22.13820228	8.3	0.345725517
Ombrophilous	Cupania vernalis	24.8	13.7	17.36663468	9.3	0.376815503
Ombrophilous	Cupania vernalis	24.8	13.7	0	13.7	0.411557329
Ombrophilous	Bathysa australis	40.1	10.7	54.6	0.1	0
Ombrophilous	Bathysa australis	40.1	10.7	53.6	0.3	0.045978151
Ombrophilous	Bathysa australis	40.1	10.7	47.4	0.7	0.126398525
Ombrophilous	Bathysa australis	40.1	10.7	40.1	1.3	0.217224403
Ombrophilous	Bathysa australis	40.1	10.7	33.4	2.3	0.324178747
Ombrophilous	Bathysa australis	40.1	10.7	30.5	3.3	0.404517518
Ombrophilous	Bathysa australis	40.1	10.7	25.6	4.3	0.466784277
Ombrophilous	Bathysa australis	40.1	10.7	31.38184188	5.3	0.531193995
Ombrophilous	Bathysa australis	40.1	10.7	19.39819579	6.3	0.584644659
Ombrophilous	Bathysa australis	40.1	10.7	0	10.7	0.627990156
Ombrophilous	Ocotea catharinensis	20.3	16.2	29.2	0.1	0
Ombrophilous	Ocotea catharinensis	20.3	16.2	25.7	0.3	0.011884095
Ombrophilous	Ocotea catharinensis	20.3	16.2	22.3	0.7	0.030070461
Ombrophilous	Ocotea catharinensis	20.3	16.2	20.3	1.3	0.051497222
Ombrophilous	Ocotea catharinensis	20.3	16.2	20.1	2.3	0.083545394
Ombrophilous	Ocotea catharinensis	20.3	16.2	20.5	3.3	0.115914009
Ombrophilous	Ocotea catharinensis	20.3	16.2	19.6	4.3	0.147503116
Ombrophilous	Ocotea catharinensis	20.3	16.2	18.9	5.3	0.176616648
Ombrophilous	Ocotea catharinensis	20.3	16.2	18.6	6.3	0.204230069
Ombrophilous	Ocotea catharinensis	20.3	16.2	19.7	7.3	0.233056145
Ombrophilous	Ocotea catharinensis	20.3	16.2	20	8.3	0.264004367
Ombrophilous	Ocotea catharinensis	20.3	16.2	18.7	9.3	0.293444624
Ombrophilous	Ocotea catharinensis	20.3	16.2	17.81039023	10.3	0.319633726
Ombrophilous	Ocotea catharinensis	20.3	16.2	16.06393476	11.3	0.342224134
Ombrophilous	Ocotea catharinensis	20.3	16.2	0	16.2	0.375327226
Ombrophilous	Parinari excelsa	36	15.9	44.2	0.1	0
Ombrophilous	Parinari excelsa	36	15.9	41.5	0.3	0.028870373
Ombrophilous	Parinari excelsa	36	15.9	39.6	0.7	0.080556012
Ombrophilous	Parinari excelsa	36	15.9	36	1.3	0.148041192
Ombrophilous	Parinari excelsa	36	15.9	36.4	2.3	0.250966051
Ombrophilous	Parinari excelsa	36	15.9	33.5	3.3	0.347067763
Ombrophilous	Parinari excelsa	36	15.9	29.5	4.3	0.425313055
Ombrophilous	Parinari excelsa	36	15.9	29.7	5.3	0.494127285
Ombrophilous	Parinari excelsa	36	15.9	28.6	6.3	0.560888093
Ombrophilous	Parinari excelsa	36	15.9	22.2	7.3	0.612363088
Ombrophilous	Parinari excelsa	36	15.9	21.8	8.3	0.650379501
Ombrophilous	Parinari excelsa	36	15.9	0	15.9	0.744936832
Ombrophilous	Ocotea catharinensis	35.9	19	62.5	0.1	0
Ombrophilous	Ocotea catharinensis	35.9	19	47	0.3	0.048029061
Ombrophilous	Ocotea catharinensis	35.9	19	41.5	0.7	0.109780992
Ombrophilous	Ocotea catharinensis	35.9	19	35.9	1.3	0.180727422
Ombrophilous	Ocotea catharinensis	35.9	19	30.7	2.3	0.268350368
Ombrophilous	Ocotea catharinensis	35.9	19	31	3.3	0.343100245
Ombrophilous	Ocotea catharinensis	35.9	19	30.6	4.3	0.417609398
Ombrophilous	Ocotea catharinensis	35.9	19	33.4	5.3	0.498188108
Ombrophilous	Ocotea catharinensis	35.9	19	29.9	6.3	0.577103738
Ombrophilous	Ocotea catharinensis	35.9	19	29.5	7.3	0.646386066
Ombrophilous	Ocotea catharinensis	35.9	19	27.9	8.3	0.711128792
Ombrophilous	Ocotea catharinensis	35.9	19	27.2	9.3	0.770750331
Ombrophilous	Ocotea catharinensis	35.9	19	21.3	10.3	0.817620144
Ombrophilous	Ocotea catharinensis	35.9	19	20.6	13.3	0.921062973
Ombrophilous	Ocotea catharinensis	35.9	19	24.1	14.3	0.960535906
Ombrophilous	Ocotea catharinensis	35.9	19	0	19	1.032002086
Ombrophilous	Micropholis crassipedicelata	14.9	12.3	22.2	0.1	0
Ombrophilous	Micropholis crassipedicelata	14.9	12.3	18.6	0.3	0.00658792
Ombrophilous	Micropholis crassipedicelata	14.9	12.3	18.6	0.7	0.017456574
Ombrophilous	Micropholis crassipedicelata	14.9	12.3	14.9	1.3	0.030839052
Ombrophilous	Micropholis crassipedicelata	14.9	12.3	13	2.3	0.046193978
Ombrophilous	Micropholis crassipedicelata	14.9	12.3	15.2	3.3	0.061903512
Ombrophilous	Micropholis crassipedicelata	14.9	12.3	12.9	4.3	0.077511337
Ombrophilous	Micropholis crassipedicelata	14.9	12.3	11.4	5.3	0.08914976
Ombrophilous	Micropholis crassipedicelata	14.9	12.3	9.8	6.3	0.098024759
Ombrophilous	Micropholis crassipedicelata	14.9	12.3	0	12.3	0.113110687
Ombrophilous	Persea pyrifolia	12.6	14.8	16.5	0.1	0
Ombrophilous	Persea pyrifolia	12.6	14.8	15.7	0.3	0.004074174
Ombrophilous	Persea pyrifolia	12.6	14.8	14.7	0.7	0.011340364
Ombrophilous	Persea pyrifolia	12.6	14.8	12.6	1.3	0.020172559
Ombrophilous	Persea pyrifolia	12.6	14.8	12.4	2.3	0.032445191
Ombrophilous	Persea pyrifolia	12.6	14.8	12.6	3.3	0.044717823
Ombrophilous	Persea pyrifolia	12.6	14.8	12.5	4.3	0.057088236
Ombrophilous	Persea pyrifolia	12.6	14.8	11.4	5.3	0.068327677
Ombrophilous	Persea pyrifolia	12.6	14.8	10.2	6.3	0.077516835
Ombrophilous	Persea pyrifolia	12.6	14.8	10.7	7.3	0.086098488
Ombrophilous	Persea pyrifolia	12.6	14.8	10.2	8.3	0.094680141
Ombrophilous	Persea pyrifolia	12.6	14.8	7.6	9.3	0.101034012
Ombrophilous	Persea pyrifolia	12.6	14.8	8.6	10.3	0.106206645
Ombrophilous	Persea pyrifolia	12.6	14.8	0	14.8	0.114919852
Ombrophilous	Schefflera angustissima	54.3	15.2	83.4	0.1	0
Ombrophilous	Schefflera angustissima	54.3	15.2	74.3	0.3	0.097986668
Ombrophilous	Schefflera angustissima	54.3	15.2	57.4	0.7	0.236456291
Ombrophilous	Schefflera angustissima	54.3	15.2	54.3	1.3	0.383559403
Ombrophilous	Schefflera angustissima	54.3	15.2	51.2	2.3	0.602290043
Ombrophilous	Schefflera angustissima	54.3	15.2	45.6	3.3	0.786890027
Ombrophilous	Schefflera angustissima	54.3	15.2	43.4	4.3	0.942513532
Ombrophilous	Schefflera angustissima	54.3	15.2	39.4	5.3	1.077441795
Ombrophilous	Schefflera angustissima	54.3	15.2	37.8	6.3	1.194513245
Ombrophilous	Schefflera angustissima	54.3	15.2	41.6	7.3	1.318582593
Ombrophilous	Schefflera angustissima	54.3	15.2	36.6611511	8.3	1.439321852
Ombrophilous	Schefflera angustissima	54.3	15.2	39.63710383	9.3	1.553799132
Ombrophilous	Schefflera angustissima	54.3	15.2	0	15.2	1.796473813
Ombrophilous	Micropholis crassipedicelata	90.7	21.5	130	0.1	0
Ombrophilous	Micropholis crassipedicelata	90.7	21.5	122	0.3	0.249630952
Ombrophilous	Micropholis crassipedicelata	90.7	21.5	109	0.7	0.670054589
Ombrophilous	Micropholis crassipedicelata	90.7	21.5	90.7	1.3	1.143826161
Ombrophilous	Micropholis crassipedicelata	90.7	21.5	74.5	2.3	1.684837475
Ombrophilous	Micropholis crassipedicelata	90.7	21.5	66.8	3.3	2.078027038
Ombrophilous	Micropholis crassipedicelata	90.7	21.5	65.6	4.3	2.422251345
Ombrophilous	Micropholis crassipedicelata	90.7	21.5	60.7	5.3	2.735933481
Ombrophilous	Micropholis crassipedicelata	90.7	21.5	59.8	6.3	3.021053828
Ombrophilous	Micropholis crassipedicelata	90.7	21.5	70.5	7.3	3.356665851
Ombrophilous	Micropholis crassipedicelata	90.7	21.5	58.4	8.3	3.68577949
Ombrophilous	Micropholis crassipedicelata	90.7	21.5	67.8	9.3	4.000229353
Ombrophilous	Micropholis crassipedicelata	90.7	21.5	85.1	10.3	4.465139905
Ombrophilous	Micropholis crassipedicelata	90.7	21.5	69.87453041	11.3	4.941266336
Ombrophilous	Micropholis crassipedicelata	90.7	21.5	77.91334931	12.3	5.371387284
Ombrophilous	Micropholis crassipedicelata	90.7	21.5	59.83869985	13.3	5.750387451
Ombrophilous	Micropholis crassipedicelata	90.7	21.5	55.26038364	14.3	6.010918944
Ombrophilous	Micropholis crassipedicelata	90.7	21.5	0	21.5	6.586529718
Ombrophilous	Micropholis crassipedicelata	6	5.9	7.3	0.1	0
Ombrophilous	Micropholis crassipedicelata	6	5.9	7.1	0.3	0.000814458
Ombrophilous	Micropholis crassipedicelata	6	5.9	6.8	0.7	0.002332633
Ombrophilous	Micropholis crassipedicelata	6	5.9	6	1.3	0.004270367
Ombrophilous	Micropholis crassipedicelata	6	5.9	5	2.3	0.006665831
Ombrophilous	Micropholis crassipedicelata	6	5.9	0	5.9	0.009022026
Ombrophilous	Pterocarpus rohrii	39.8	17	46.4	0.1	0
Ombrophilous	Pterocarpus rohrii	39.8	17	38.4	0.3	0.028490475
Ombrophilous	Pterocarpus rohrii	39.8	17	37.8	0.7	0.074096976
Ombrophilous	Pterocarpus rohrii	39.8	17	39.75286153	1.3	0.144997931
Ombrophilous	Pterocarpus rohrii	39.8	17	34.7	2.3	0.254340278
Ombrophilous	Pterocarpus rohrii	39.8	17	27.9	3.3	0.332192871
Ombrophilous	Pterocarpus rohrii	39.8	17	25.7	4.3	0.388698342
Ombrophilous	Pterocarpus rohrii	39.8	17	26.72264957	5.3	0.442678365
Ombrophilous	Pterocarpus rohrii	39.8	17	25.92604868	6.3	0.497116668
Ombrophilous	Pterocarpus rohrii	39.8	17	19.13426246	7.3	0.537889828
Ombrophilous	Pterocarpus rohrii	39.8	17	16.19413474	8.3	0.56256586
Ombrophilous	Pterocarpus rohrii	39.8	17	12.10826164	9.3	0.578621755
Ombrophilous	Pterocarpus rohrii	39.8	17	0	17	0.608176209
Ombrophilous	Cordiera concolor	19.1	9.6	20.1	0.1	0
Ombrophilous	Cordiera concolor	19.1	9.6	20.2	0.3	0.006377826
Ombrophilous	Cordiera concolor	19.1	9.6	20	0.7	0.019070488
Ombrophilous	Cordiera concolor	19.1	9.6	19.1	1.3	0.0370909
Ombrophilous	Cordiera concolor	19.1	9.6	18.6	2.3	0.065002772
Ombrophilous	Cordiera concolor	19.1	9.6	18	3.3	0.09131204
Ombrophilous	Cordiera concolor	19.1	9.6	17	4.3	0.115384494
Ombrophilous	Cordiera concolor	19.1	9.6	17.5	5.3	0.138759906
Ombrophilous	Cordiera concolor	19.1	9.6	15.6	6.3	0.160343041
Ombrophilous	Cordiera concolor	19.1	9.6	9.4	7.3	0.173369655
Ombrophilous	Cordiera concolor	19.1	9.6	8.6	8.3	0.179743946
Ombrophilous	Cordiera concolor	19.1	9.6	0	9.6	0.182261095
Ombrophilous	Copaifera trapezifolia	51.3	28.1	63.8	0.1	0
Ombrophilous	Copaifera trapezifolia	51.3	28.1	58.6	0.3	0.05893942
Ombrophilous	Copaifera trapezifolia	51.3	28.1	51.6	0.7	0.154703332
Ombrophilous	Copaifera trapezifolia	51.3	28.1	51.3	1.3	0.279446159
Ombrophilous	Copaifera trapezifolia	51.3	28.1	48.4	2.3	0.4747845
Ombrophilous	Copaifera trapezifolia	51.3	28.1	47	3.3	0.653523843
Ombrophilous	Copaifera trapezifolia	51.3	28.1	47.7	4.3	0.829621499
Ombrophilous	Copaifera trapezifolia	51.3	28.1	46.1	5.3	1.00242873
Ombrophilous	Copaifera trapezifolia	51.3	28.1	46.6	6.3	1.171162493
Ombrophilous	Copaifera trapezifolia	51.3	28.1	46.3	7.3	1.340621965
Ombrophilous	Copaifera trapezifolia	51.3	28.1	48.7	8.3	1.517940523
Ombrophilous	Copaifera trapezifolia	51.3	28.1	47.2	9.3	1.698563643
Ombrophilous	Copaifera trapezifolia	51.3	28.1	46.3	10.3	1.870233225
Ombrophilous	Copaifera trapezifolia	51.3	28.1	43.5	11.3	2.028724218
Ombrophilous	Copaifera trapezifolia	51.3	28.1	42.6	12.3	2.174298161
Ombrophilous	Copaifera trapezifolia	51.3	28.1	49.5	13.3	2.341784712
Ombrophilous	Copaifera trapezifolia	51.3	28.1	57.5	14.3	2.567841938
Ombrophilous	Copaifera trapezifolia	51.3	28.1	46.54728778	15.3	2.782762218
Ombrophilous	Copaifera trapezifolia	51.3	28.1	39.52581435	16.3	2.92919735
Ombrophilous	Copaifera trapezifolia	51.3	28.1	42.12956207	17.3	3.060248495
Ombrophilous	Copaifera trapezifolia	51.3	28.1	41.36302697	18.3	3.19713554
Ombrophilous	Copaifera trapezifolia	51.3	28.1	40.58484939	19.3	3.32900507
Ombrophilous	Copaifera trapezifolia	51.3	28.1	40.0005	20.3	3.456521138
Ombrophilous	Copaifera trapezifolia	51.3	28.1	38.42603284	21.3	3.577338937
Ombrophilous	Copaifera trapezifolia	51.3	28.1	36.87221176	22.3	3.688713109
Ombrophilous	Copaifera trapezifolia	51.3	28.1	0	28.1	3.895153655
Ombrophilous	Chionanthus filiformis	7.9	6.3	12.5	0.1	0
Ombrophilous	Chionanthus filiformis	7.9	6.3	10.7	0.3	0.002126387
Ombrophilous	Chionanthus filiformis	7.9	6.3	8.4	0.7	0.005033146
Ombrophilous	Chionanthus filiformis	7.9	6.3	7.9	1.3	0.008166177
Ombrophilous	Chionanthus filiformis	7.9	6.3	7.3	2.3	0.012709706
Ombrophilous	Chionanthus filiformis	7.9	6.3	7.9	3.3	0.017253234
Ombrophilous	Chionanthus filiformis	7.9	6.3	7.3	4.3	0.021796763
Ombrophilous	Chionanthus filiformis	7.9	6.3	0	6.3	0.02458702
Ombrophilous	Alchornea triplinervea	43.7	18.2	50.4	0.1	0
Ombrophilous	Alchornea triplinervea	43.7	18.2	47.9	0.3	0.037970624
Ombrophilous	Alchornea triplinervea	43.7	18.2	44.2	0.7	0.104698837
Ombrophilous	Alchornea triplinervea	43.7	18.2	43.7	1.3	0.195726406
Ombrophilous	Alchornea triplinervea	43.7	18.2	43.6	2.3	0.345370282
Ombrophilous	Alchornea triplinervea	43.7	18.2	40.7	3.3	0.485071016
Ombrophilous	Alchornea triplinervea	43.7	18.2	39	4.3	0.609850757
Ombrophilous	Alchornea triplinervea	43.7	18.2	34.6	5.3	0.71659265
Ombrophilous	Alchornea triplinervea	43.7	18.2	27.3	6.3	0.792872484
Ombrophilous	Alchornea triplinervea	43.7	18.2	27.9	7.3	0.852708043
Ombrophilous	Alchornea triplinervea	43.7	18.2	28.92922398	9.3	0.979574193
Ombrophilous	Alchornea triplinervea	43.7	18.2	27.25747604	10.3	1.041615543
Ombrophilous	Alchornea triplinervea	43.7	18.2	0	18.2	1.195277725
Ombrophilous	Ocotea glaziowii	5.6	7.6	6.9	0.1	0
Ombrophilous	Ocotea glaziowii	5.6	7.6	5.2	0.3	0.0005863
Ombrophilous	Ocotea glaziowii	5.6	7.6	5.2	0.7	0.001435786
Ombrophilous	Ocotea glaziowii	5.6	7.6	5.6	1.3	0.002811804
Ombrophilous	Ocotea glaziowii	5.6	7.6	5	2.3	0.005025056
Ombrophilous	Ocotea glaziowii	5.6	7.6	0	7.6	0.008493898
Ombrophilous	Pouteria bullata	51	15.1	60.7	0.1	0
Ombrophilous	Pouteria bullata	51	15.1	55	0.3	0.052696211
Ombrophilous	Pouteria bullata	51	15.1	55	0.7	0.147729389
Ombrophilous	Pouteria bullata	51	15.1	51	1.3	0.280288891
Ombrophilous	Pouteria bullata	51	15.1	45.8	2.3	0.464804052
Ombrophilous	Pouteria bullata	51	15.1	40.6	3.3	0.611909128
Ombrophilous	Pouteria bullata	51	15.1	42.7	4.3	0.748240505
Ombrophilous	Pouteria bullata	51	15.1	41.4	5.3	0.887147988
Ombrophilous	Pouteria bullata	51	15.1	38.7	7.3	1.139390389
Ombrophilous	Pouteria bullata	51	15.1	29.3	9.3	1.324444333
Ombrophilous	Pouteria bullata	51	15.1	0	15.1	1.454800584
Ombrophilous	Micropholis crassipedicelata	57.3	17.8	76.4	0.1	0
Ombrophilous	Micropholis crassipedicelata	57.3	17.8	68.8	0.3	0.083019727
Ombrophilous	Micropholis crassipedicelata	57.3	17.8	60.6	0.7	0.215057725
Ombrophilous	Micropholis crassipedicelata	57.3	17.8	57.3	1.3	0.378946367
Ombrophilous	Micropholis crassipedicelata	57.3	17.8	55.4	2.3	0.628406495
Ombrophilous	Micropholis crassipedicelata	57.3	17.8	52.9	3.3	0.85882543
Ombrophilous	Micropholis crassipedicelata	57.3	17.8	44.8	4.3	1.047535011
Ombrophilous	Micropholis crassipedicelata	57.3	17.8	47.5	5.3	1.214954017
Ombrophilous	Micropholis crassipedicelata	57.3	17.8	39.3	6.3	1.364208728
Ombrophilous	Micropholis crassipedicelata	57.3	17.8	37.1	7.3	1.478912203
Ombrophilous	Micropholis crassipedicelata	57.3	17.8	36.5	8.3	1.585281032
Ombrophilous	Micropholis crassipedicelata	57.3	17.8	43.6	9.3	1.712248892
Ombrophilous	Micropholis crassipedicelata	57.3	17.8	40.93372693	10.3	1.852698897
Ombrophilous	Micropholis crassipedicelata	57.3	17.8	38.99666652	11.3	1.978217697
Ombrophilous	Micropholis crassipedicelata	57.3	17.8	0	17.8	2.237001418
Ombrophilous	Ocotea bicolor	18.6	13.5	26.5	0.1	0
Ombrophilous	Ocotea bicolor	18.6	13.5	20.9	0.3	0.008946156
Ombrophilous	Ocotea bicolor	18.6	13.5	20.02023976	0.7	0.022103461
Ombrophilous	Ocotea bicolor	18.6	13.5	18.60107524	1.3	0.039699757
Ombrophilous	Ocotea bicolor	18.6	13.5	17	2.3	0.064636148
Ombrophilous	Ocotea bicolor	18.6	13.5	18.4	3.3	0.089280372
Ombrophilous	Ocotea bicolor	18.6	13.5	15.4	4.3	0.111888843
Ombrophilous	Ocotea bicolor	18.6	13.5	15.2	5.3	0.130275014
Ombrophilous	Ocotea bicolor	18.6	13.5	13.3	6.3	0.146294388
Ombrophilous	Ocotea bicolor	18.6	13.5	14.2	7.3	0.161159226
Ombrophilous	Ocotea bicolor	18.6	13.5	13.5	8.3	0.176234551
Ombrophilous	Ocotea bicolor	18.6	13.5	10.4	9.3	0.187638925
Ombrophilous	Ocotea bicolor	18.6	13.5	10.1	10.3	0.195892282
Ombrophilous	Ocotea bicolor	18.6	13.5	9.6	11.3	0.20351732
Ombrophilous	Ocotea bicolor	18.6	13.5	0	13.5	0.208825355
Ombrophilous	Ixora burchelliana	9.8	7.2	11.1	0.1	0
Ombrophilous	Ixora burchelliana	9.8	7.2	11	0.3	0.001918021
Ombrophilous	Ixora burchelliana	9.8	7.2	10.48093507	0.7	0.005544204
Ombrophilous	Ixora burchelliana	9.8	7.2	9.765244493	1.3	0.010379351
Ombrophilous	Ixora burchelliana	9.8	7.2	5.4	2.3	0.01526924
Ombrophilous	Ixora burchelliana	9.8	7.2	0	7.2	0.019009934
Ombrophilous	Tabebuia botelhensis	42	16.9	69.8	0.1	0
Ombrophilous	Tabebuia botelhensis	42	16.9	62.4	0.3	0.068846432
Ombrophilous	Tabebuia botelhensis	42	16.9	45	0.7	0.161818097
Ombrophilous	Tabebuia botelhensis	42	16.9	42	1.3	0.251094306
Ombrophilous	Tabebuia botelhensis	42	16.9	34.6	2.3	0.367378787
Ombrophilous	Tabebuia botelhensis	42	16.9	32.7	3.3	0.456382071
Ombrophilous	Tabebuia botelhensis	42	16.9	22.6	5.3	0.580478908
Ombrophilous	Tabebuia botelhensis	42	16.9	19.4	6.3	0.615316029
Ombrophilous	Tabebuia botelhensis	42	16.9	20.1	7.3	0.645961087
Ombrophilous	Tabebuia botelhensis	42	16.9	20.5	8.3	0.678329701
Ombrophilous	Tabebuia botelhensis	42	16.9	16.6	9.3	0.705654096
Ombrophilous	Tabebuia botelhensis	42	16.9	14.9	10.3	0.725193624
Ombrophilous	Tabebuia botelhensis	42	16.9	13	11.3	0.740548551
Ombrophilous	Tabebuia botelhensis	42	16.9	0	16.9	0.765325245
Ombrophilous	Ocotea bicolor	5.9	6.6	8	0.1	0
Ombrophilous	Ocotea bicolor	5.9	6.6	7.5	0.3	0.000944441
Ombrophilous	Ocotea bicolor	5.9	6.6	6.5	0.7	0.002491676
Ombrophilous	Ocotea bicolor	5.9	6.6	5.9	1.3	0.004307359
Ombrophilous	Ocotea bicolor	5.9	6.6	5.9	2.3	0.00704133
Ombrophilous	Ocotea bicolor	5.9	6.6	5	3.3	0.009390063
Ombrophilous	Ocotea bicolor	5.9	6.6	0	6.6	0.011549908
Ombrophilous	Micropholis crassipedicelata	46.1	18.1	66.2	0.1	0
Ombrophilous	Micropholis crassipedicelata	46.1	18.1	64.4	0.3	0.066992893
Ombrophilous	Micropholis crassipedicelata	46.1	18.1	56.8	0.7	0.18281713
Ombrophilous	Micropholis crassipedicelata	46.1	18.1	46.1	1.3	0.308907701
Ombrophilous	Micropholis crassipedicelata	46.1	18.1	40.8	2.3	0.457734762
Ombrophilous	Micropholis crassipedicelata	46.1	18.1	35.6	3.3	0.572874133
Ombrophilous	Micropholis crassipedicelata	46.1	18.1	35.6	4.3	0.672412354
Ombrophilous	Micropholis crassipedicelata	46.1	18.1	33	5.3	0.764946395
Ombrophilous	Micropholis crassipedicelata	46.1	18.1	33.6	6.3	0.852045481
Ombrophilous	Micropholis crassipedicelata	46.1	18.1	34.8	7.3	0.943937066
Ombrophilous	Micropholis crassipedicelata	46.1	18.1	31.1	8.3	1.029476743
Ombrophilous	Micropholis crassipedicelata	46.1	18.1	46.74237906	9.3	1.15325785
Ombrophilous	Micropholis crassipedicelata	46.1	18.1	38.11889295	10.3	1.296117849
Ombrophilous	Micropholis crassipedicelata	46.1	18.1	0	18.1	1.592835777
Ombrophilous	Byrsonima myricifolia	26.1	20.7	31.5	0.1	0
Ombrophilous	Byrsonima myricifolia	26.1	20.7	28.8	0.3	0.01430752
Ombrophilous	Byrsonima myricifolia	26.1	20.7	26.6	0.7	0.038450659
Ombrophilous	Byrsonima myricifolia	26.1	20.7	26.1	1.3	0.071172782
Ombrophilous	Byrsonima myricifolia	26.1	20.7	26	2.3	0.124470294
Ombrophilous	Byrsonima myricifolia	26.1	20.7	24.5	3.3	0.174588514
Ombrophilous	Byrsonima myricifolia	26.1	20.7	21	4.3	0.215478306
Ombrophilous	Byrsonima myricifolia	26.1	20.7	21.3	5.3	0.2506127
Ombrophilous	Byrsonima myricifolia	26.1	20.7	20.9	6.3	0.285582553
Ombrophilous	Byrsonima myricifolia	26.1	20.7	19.9	7.3	0.318287318
Ombrophilous	Byrsonima myricifolia	26.1	20.7	23.4	8.3	0.355341225
Ombrophilous	Byrsonima myricifolia	26.1	20.7	22.1	9.3	0.396023672
Ombrophilous	Byrsonima myricifolia	26.1	20.7	20	10.3	0.430911451
Ombrophilous	Byrsonima myricifolia	26.1	20.7	0	20.7	0.539819997
Ombrophilous	Maytenus robusta	5.8	4.7	8.7	0.1	0
Ombrophilous	Maytenus robusta	5.8	4.7	8	0.3	0.001097123
Ombrophilous	Maytenus robusta	5.8	4.7	7.8	0.7	0.003058105
Ombrophilous	Maytenus robusta	5.8	4.7	5.8	1.3	0.005284237
Ombrophilous	Maytenus robusta	5.8	4.7	0	4.7	0.008278594
Ombrophilous	Posoqueria acutifolia	7.9	10.8	12.1	0.1	0
Ombrophilous	Posoqueria acutifolia	7.9	10.8	9.6	0.3	0.001873724
Ombrophilous	Posoqueria acutifolia	7.9	10.8	8.6	0.7	0.004483131
Ombrophilous	Posoqueria acutifolia	7.9	10.8	7.9	1.3	0.007696274
Ombrophilous	Posoqueria acutifolia	7.9	10.8	6.4	2.3	0.011755604
Ombrophilous	Posoqueria acutifolia	7.9	10.8	5.7	3.3	0.014639979
Ombrophilous	Posoqueria acutifolia	7.9	10.8	5	4.3	0.016897606
Ombrophilous	Posoqueria acutifolia	7.9	10.8	0	10.8	0.021151846
Ombrophilous	Guapira opposita	55	17.9	82.3	0.1	0
Ombrophilous	Guapira opposita	55	17.9	80.8	0.3	0.104473114
Ombrophilous	Guapira opposita	55	17.9	59.9	0.7	0.263385081
Ombrophilous	Guapira opposita	55	17.9	55	1.3	0.419200458
Ombrophilous	Guapira opposita	55	17.9	54.5	2.3	0.654633375
Ombrophilous	Guapira opposita	55	17.9	56	3.3	0.894425251
Ombrophilous	Guapira opposita	55	17.9	49.5	4.3	1.113796776
Ombrophilous	Guapira opposita	55	17.9	48.4	5.3	1.302009985
Ombrophilous	Guapira opposita	55	17.9	46.8	6.3	1.480012624
Ombrophilous	Guapira opposita	55	17.9	39.2	7.3	1.62636686
Ombrophilous	Guapira opposita	55	17.9	45.16514143	8.3	1.766816864
Ombrophilous	Guapira opposita	55	17.9	15.2	13.3	2.212712927
Ombrophilous	Guapira opposita	55	17.9	0	17.9	2.240536547
Ombrophilous	Eugenia handroana	21.8	12.9	28.4	0.1	0
Ombrophilous	Eugenia handroana	21.8	12.9	25.4	0.3	0.011401782
Ombrophilous	Eugenia handroana	21.8	12.9	22.1	0.7	0.029207858
Ombrophilous	Eugenia handroana	21.8	12.9	21.8	1.3	0.051913326
Ombrophilous	Eugenia handroana	21.8	12.9	19.9	2.3	0.086127234
Ombrophilous	Eugenia handroana	21.8	12.9	19.9	3.3	0.117229787
Ombrophilous	Eugenia handroana	21.8	12.9	19	4.3	0.1469575
Ombrophilous	Eugenia handroana	21.8	12.9	19.1	5.3	0.175459992
Ombrophilous	Eugenia handroana	21.8	12.9	19.1	6.3	0.204112102
Ombrophilous	Eugenia handroana	21.8	12.9	18.8	7.3	0.232317714
Ombrophilous	Eugenia handroana	21.8	12.9	20.8655218	8.3	0.26329421
Ombrophilous	Eugenia handroana	21.8	12.9	23.41815535	9.3	0.30192716
Ombrophilous	Eugenia handroana	21.8	12.9	0	12.9	0.353613585
Ombrophilous	Heisteria silvianii	8.3	7.9	12.8	0.1	0
Ombrophilous	Heisteria silvianii	8.3	7.9	9.9	0.3	0.002056565
Ombrophilous	Heisteria silvianii	8.3	7.9	9.6	0.7	0.005043748
Ombrophilous	Heisteria silvianii	8.3	7.9	8.3	1.3	0.0088384
Ombrophilous	Heisteria silvianii	8.3	7.9	6.8	2.3	0.013359544
Ombrophilous	Heisteria silvianii	8.3	7.9	6.7	3.3	0.016938211
Ombrophilous	Heisteria silvianii	8.3	7.9	0	7.9	0.022344211
Ombrophilous	Micropholis crassipedicelata	25.2	14.4	31.4	0.1	0
Ombrophilous	Micropholis crassipedicelata	25.2	14.4	29.3	0.3	0.014486276
Ombrophilous	Micropholis crassipedicelata	25.2	14.4	27.4	0.7	0.039764316
Ombrophilous	Micropholis crassipedicelata	25.2	14.4	25.2	1.3	0.07241646
Ombrophilous	Micropholis crassipedicelata	25.2	14.4	24.1	2.3	0.120162777
Ombrophilous	Micropholis crassipedicelata	25.2	14.4	24.4	3.3	0.166350865
Ombrophilous	Micropholis crassipedicelata	25.2	14.4	22.8	4.3	0.210144667
Ombrophilous	Micropholis crassipedicelata	25.2	14.4	22.6	5.3	0.250616234
Ombrophilous	Micropholis crassipedicelata	25.2	14.4	22.3	6.3	0.290202265
Ombrophilous	Micropholis crassipedicelata	25.2	14.4	23.3	7.3	0.331050038
Ombrophilous	Micropholis crassipedicelata	25.2	14.4	22.3	8.3	0.371897811
Ombrophilous	Micropholis crassipedicelata	25.2	14.4	18.2	9.3	0.404434108
Ombrophilous	Micropholis crassipedicelata	25.2	14.4	12.5	10.3	0.423577796
Ombrophilous	Micropholis crassipedicelata	25.2	14.4	0	14.4	0.440349319
Ombrophilous	Alchornea triplinervea	157	20.9	186	0.1	0
Ombrophilous	Alchornea triplinervea	157	20.9	186	0.3	0.543432697
Ombrophilous	Alchornea triplinervea	157	20.9	173	0.7	1.556989027
Ombrophilous	Alchornea triplinervea	157	20.9	157	1.3	2.842952856
Ombrophilous	Alchornea triplinervea	157	20.9	153	2.3	4.730186103
Ombrophilous	Alchornea triplinervea	157	20.9	90.5345238	3.3	5.971331185
Ombrophilous	Alchornea triplinervea	157	20.9	69.20187859	4.3	6.481266651
Ombrophilous	Alchornea triplinervea	157	20.9	66.26130092	5.3	6.841743202
Ombrophilous	Alchornea triplinervea	157	20.9	62.76145314	6.3	7.168844259
Ombrophilous	Alchornea triplinervea	157	20.9	0	20.9	8.67443683
Ombrophilous	Alchornea triplinervea	61.8	18.2	112	0.1	0
Ombrophilous	Alchornea triplinervea	61.8	18.2	104	0.3	0.183469011
Ombrophilous	Alchornea triplinervea	61.8	18.2	88.6	0.7	0.476673225
Ombrophilous	Alchornea triplinervea	61.8	18.2	61.8	1.3	0.751622272
Ombrophilous	Alchornea triplinervea	61.8	18.2	61.6	2.3	1.050615499
Ombrophilous	Alchornea triplinervea	61.8	18.2	59.1	3.3	1.33678985
Ombrophilous	Alchornea triplinervea	61.8	18.2	56.2	4.3	1.597983827
Ombrophilous	Alchornea triplinervea	61.8	18.2	84.7	6.3	2.409498835
Ombrophilous	Alchornea triplinervea	61.8	18.2	59.02050491	7.3	2.828018274
Ombrophilous	Alchornea triplinervea	61.8	18.2	55.78996326	8.3	3.087040232
Ombrophilous	Alchornea triplinervea	61.8	18.2	54.91475212	9.3	3.32769212
Ombrophilous	Alchornea triplinervea	61.8	18.2	0	18.2	4.030338298
Ombrophilous	Alchornea triplinervea	39.9	17.5	58.6	0.1	0
Ombrophilous	Alchornea triplinervea	39.9	17.5	50.9	0.3	0.047318433
Ombrophilous	Alchornea triplinervea	39.9	17.5	43.2	0.7	0.117329611
Ombrophilous	Alchornea triplinervea	39.9	17.5	39.9	1.3	0.198812707
Ombrophilous	Alchornea triplinervea	39.9	17.5	36.8	2.3	0.314511674
Ombrophilous	Alchornea triplinervea	39.9	17.5	36.6	3.3	0.420296952
Ombrophilous	Alchornea triplinervea	39.9	17.5	32.7	4.3	0.51489227
Ombrophilous	Alchornea triplinervea	39.9	17.5	33.4	5.3	0.600691129
Ombrophilous	Alchornea triplinervea	39.9	17.5	35.4	6.3	0.693710546
Ombrophilous	Alchornea triplinervea	39.9	17.5	28.4	7.3	0.774595561
Ombrophilous	Alchornea triplinervea	39.9	17.5	29.9	8.3	0.841376789
Ombrophilous	Alchornea triplinervea	39.9	17.5	26	9.3	0.903030938
Ombrophilous	Alchornea triplinervea	39.9	17.5	34.9	10.3	0.977408536
Ombrophilous	Alchornea triplinervea	39.9	17.5	28.49859646	11.3	1.057133519
Ombrophilous	Alchornea triplinervea	39.9	17.5	0	17.5	1.188961396
Ombrophilous	Micropholis crassipedicelata	130	20.7	160	0.1	0
Ombrophilous	Micropholis crassipedicelata	130	20.7	130	1.3	2.002765317
Ombrophilous	Micropholis crassipedicelata	130	20.7	113	2.3	3.167864222
Ombrophilous	Micropholis crassipedicelata	130	20.7	101	3.3	4.069894013
Ombrophilous	Micropholis crassipedicelata	130	20.7	107	4.3	4.920087525
Ombrophilous	Micropholis crassipedicelata	130	20.7	106	5.3	5.810925392
Ombrophilous	Micropholis crassipedicelata	130	20.7	101	6.3	6.652754413
Ombrophilous	Micropholis crassipedicelata	130	20.7	98.56170656	7.3	7.434830735
Ombrophilous	Micropholis crassipedicelata	130	20.7	85.97604317	8.3	8.106593172
Ombrophilous	Micropholis crassipedicelata	130	20.7	83.65195754	9.3	8.671668694
Ombrophilous	Micropholis crassipedicelata	130	20.7	0	20.7	10.76012645
Ombrophilous	Ocotea catharinensis	29	17.1	33.5	0.1	0
Ombrophilous	Ocotea catharinensis	29	17.1	30	0.3	0.015882714
Ombrophilous	Ocotea catharinensis	29	17.1	30.1	0.7	0.044251453
Ombrophilous	Ocotea catharinensis	29	17.1	29	1.3	0.085414406
Ombrophilous	Ocotea catharinensis	29	17.1	24.8	2.3	0.142592964
Ombrophilous	Ocotea catharinensis	29	17.1	22.3	3.3	0.186274061
Ombrophilous	Ocotea catharinensis	29	17.1	22.2	4.3	0.225156375
Ombrophilous	Ocotea catharinensis	29	17.1	22.1	5.3	0.263689972
Ombrophilous	Ocotea catharinensis	29	17.1	20.2	7.3	0.33409699
Ombrophilous	Ocotea catharinensis	29	17.1	15.2	8.3	0.359193603
Ombrophilous	Ocotea catharinensis	29	17.1	16.4	9.3	0.378828557
Ombrophilous	Ocotea catharinensis	29	17.1	13.6	10.3	0.396653954
Ombrophilous	Ocotea catharinensis	29	17.1	11.7	12.3	0.421931994
Ombrophilous	Ocotea catharinensis	29	17.1	0	17.1	0.439134099
Ombrophilous	Prunus myrtifolia	30.9	15.1	37	0.1	0
Ombrophilous	Prunus myrtifolia	30.9	15.1	33.5	0.7	0.058698695
Ombrophilous	Prunus myrtifolia	30.9	15.1	31	1.3	0.107784117
Ombrophilous	Prunus myrtifolia	30.9	15.1	30.9	2.3	0.1830178
Ombrophilous	Prunus myrtifolia	30.9	15.1	28.6	3.3	0.252634315
Ombrophilous	Prunus myrtifolia	30.9	15.1	27.5	4.3	0.314453397
Ombrophilous	Prunus myrtifolia	30.9	15.1	28.8	5.3	0.376723298
Ombrophilous	Prunus myrtifolia	30.9	15.1	28	6.3	0.440082938
Ombrophilous	Prunus myrtifolia	30.9	15.1	28.25402626	7.3	0.502219321
Ombrophilous	Prunus myrtifolia	30.9	15.1	25.74975728	8.3	0.559606009
Ombrophilous	Prunus myrtifolia	30.9	15.1	24.98399488	9.3	0.610156198
Ombrophilous	Prunus myrtifolia	30.9	15.1	20.37302138	10.3	0.650967843
Ombrophilous	Prunus myrtifolia	30.9	15.1	10	11.3	0.671194202
Ombrophilous	Prunus myrtifolia	30.9	15.1	8.2	12.3	0.677761701
Ombrophilous	Prunus myrtifolia	30.9	15.1	0	15.1	0.682690651
Ombrophilous	Pouteria bullata	5.1	8.6	6.7	0.1	0
Ombrophilous	Pouteria bullata	5.1	8.6	6.4	0.3	0.000674264
Ombrophilous	Pouteria bullata	5.1	8.6	5.6	0.7	0.001810264
Ombrophilous	Pouteria bullata	5.1	8.6	5.1	1.3	0.003162013
Ombrophilous	Pouteria bullata	5.1	8.6	5	2.3	0.005165171
Ombrophilous	Pouteria bullata	5.1	8.6	0	8.6	0.009288511
