# Supplementary material for: Artificial Intelligence Procedures for Tree Taper Estimation within a Complex Vegetation Mosaic in Brazil
Source: PLoS One. 2016 May 17;11(5):e0154738. doi: 10.1371/journal.pone.0154738 (PMC4871490; doi:10.1371/journal.pone.0154738)
Supplement: S2 File — Adjusted models for each technique: Random Forest, Neural Network and Taper Models. (ZIP) [file pone.0154738.s002.zip]

Archive with 3 entries (2 files):
- v1 supplementary material.RData
- __MACOSX/
- __MACOSX/._v1 supplementary material.RData
